# Supplementary material for: Functional dissection and assembly of a small, newly evolved, W chromosome-specific genomic region of the African clawed frog Xenopus laevis
Source: PLoS Genet. 2023 Oct 4;19(10):e1010990. doi: 10.1371/journal.pgen.1010990 (PMC10578606; doi:10.1371/journal.pgen.1010990)
Supplement: S1 Table — Analysis of differential expression were performed for two quantification method (Kallisto, STAR) and two analysis method (EdgeR, DeSeq2) for a total of four pipelines, the results of which are all listed. The log2 fold change (logFC) and false detection rate P-value is indicated for each significantly differentially expressed gene (FDR). For all comparisons, wildtype female expression is the reference and thus the denominator of the log2FC. For some analyses, significant FDR corrected P-values are listed as NA because the mean normalized counts were lower than the default threshold. When identified, the gene acronym of the putative human ortholog is listed (Human). (XLSX) [file pgen.1010990.s011.xlsx]

## Sheet: Sheet1
Table S1. Significantly differentially expressed transcripts in the mesonephros/gonad of each of three comparisons between wildtype males and females (MF1, MF2, MF3) and each of three comparisons between a knockout line and wildtype siblings (dm-w, scan-w, ccdc69-w). Analysis of differential expression were performed for two quantification method (Kallisto, STAR) and two analysis method (EdgeR, D…
Kallisto + EdgeR	GeneID	Gene acronym	logFC	FDR	Human
dm-w
	XBXL10_1g10773	slc26a10.S	1.59999	0.0767745	SLC26A10
	XBXL10_1g11202	LOC108710052	5.34394	0.0767745	THRSP
	XBXL10_1g11862	LOC108710742	3.37797	0.0767745
	XBXL10_1g19716	XB5838993.L	1.35346	0.0223862
	XBXL10_1g22516	thbd.S	2.0086	0.0767745	FBN2
	XBXL10_1g26938	LOC108718478	6.35545	0.050466	FAIM2
	XBXL10_1g32720	mypn.S	5.68908	0.0720908	MYPN
	XBXL10_1g3506	LOC108706470	1.85134	0.00835961	RHOBTB2
	XBXL10_1g3709	LOC108706546	3.71316	0.0720908	C1QTNF7
	XBXL10_1g38675	LOC108700369	2.3325	0.050466
	XBXL10_1g40801	gbx2.2.L	4.69521	0.0223862	GBX2
	XBXL10_1g5623	LOC108707272	4.88881	0.0843788	PDE8B
	XBXL10_1g7424	ca4.2.L	3.26409	0.00835961
scan-w
	XBXL10_1g11030	mmp1.S	-2.08562	0.0829215	MMP8
	XBXL10_1g11442	cdpf1.L	-1.47036	0.00334125	CDPF1
	XBXL10_1g14833	LOC121401677	-8.01008	0.00334125	EPHB4
	XBXL10_1g17114	LOC121402257	3.69472	0.00268635	H2AX
	XBXL10_1g17168	cnn1.S	-4.02384	0.0699608	CNN1
	XBXL10_1g17545	LOC108703443	-3.41354	7.87435e-05
	XBXL10_1g18018	LOC108713473	2.15833	0.000178513	MUC5AC
	XBXL10_1g18019	LOC121402947	6.61883	0.0696927	MUC5B
	XBXL10_1g19313	tnn.L	3.60109	0.0438957	TNN
	XBXL10_1g2329	trac.L	7.29346	0.0416224	TRAV16
	XBXL10_1g26238	pgk1	-6.64678	0.00690522	PGK1
	XBXL10_1g26351	LOC108717456	-2.26606	0.00334125	KCNK3
	XBXL10_1g32057	lim2.L	-6.17185	0.00624524	LIM2
	XBXL10_1g34277	dbh.L	-2.97298	0.00720249	DBH
	XBXL10_1g34381	cel.2.L	-4.61364	0.0368142	CEL
	XBXL10_1g35786	chga.L	-1.49576	0.0618714	CHGA
	XBXL10_1g37511	LOC108699888	-3.41698	0.0552111	FCN2
	XBXL10_1g37529	dbh.S	-2.14455	0.00530005	DBH
	XBXL10_1g37736	MGC114904	-6.97525	0.0829215
	XBXL10_1g37817	crb2.S	2.73721	0.0927596	CRB2
	XBXL10_1g37937	slc16a2.S	-2.21078	0.0039003	SLC16A2
	XBXL10_1g43753	LOC108703093	-3.3244	0.00334125	HBG2
	XBXL10_1g569	LOC108696295	-2.84796	0.0136322	FABP1
ccdc69-w
	XBXL10_1g11333	rerg.L	4.66067	0.047957	RERG
	XBXL10_1g11471	LOC121401749	-2.48756	0.0862324	SNORD3A
	XBXL10_1g12509	lum.L	-2.60088	0.0806598	LUM
	XBXL10_1g13466	LOC108711525	-5.67845	0.0498717	PRLHR
	XBXL10_1g16073	hgf.S	2.65722	0.0492762	HGF
	XBXL10_1g17109	LOC121402265	-2.68699	0.047957	H4C11
	XBXL10_1g17110	LOC121402256	-1.73606	0.0862324	H2AC12
	XBXL10_1g17113	LOC121402262	-2.68699	0.047957	H4C11
	XBXL10_1g22056	galr3.S	-6.75373	0.066661	GALR2
	XBXL10_1g2252	LOC101027262	-4.09283	0.0911861	IGHV3-43
	XBXL10_1g25970	agtr1.S	3.2578	0.0806598	AGTR1
	XBXL10_1g26194	LOC121394385	-5.75435	0.0223357
	XBXL10_1g26260	cyp2f1.S	9.37279	0.0725359	CYP2C8
	XBXL10_1g26263	crisp1.3.S	7.4726	0.0806598	CRISP3
	XBXL10_1g27663	LOC100137623	-2.05211	0.0725359	STMND1
	XBXL10_1g27850	lama3.L	-3.4208	0.0223357	LAMA3
	XBXL10_1g28352	LOC108719445	3.83638	0.0806598	PLCG1
	XBXL10_1g28821	LOC121395005	-1.88366	0.0492762	UGP2
	XBXL10_1g30220	nrbf2.L	8.48012	0.0223357	NRBF2
	XBXL10_1g32181	LOC108696903	-7.1337	0.047957
	XBXL10_1g3299	grp.L	-7.01348	0.0738198
	XBXL10_1g3398	LOC121396001	-6.31863	0.047346
	XBXL10_1g34559	syp.L	4.86882	0.0806598	SYP
	XBXL10_1g34975	gdpd2.L	-3.54757	0.0806598	GDPD2
	XBXL10_1g35451	ppt2l.L	-1.90657	0.047957
	XBXL10_1g35549	c5ar1.L	3.14523	0.0223357	C3AR1
	XBXL10_1g36519	LOC108699573	1.84817	0.0806598	APCS
	XBXL10_1g36537	LOC398927	-6.98354	0.039973	CTSS
	XBXL10_1g36546	ensa.L	1.54624	0.0725359	ENSA
	XBXL10_1g36985	LOC108699649	-2.59933	0.0492762
	XBXL10_1g38675	LOC108700369	-4.58791	0.0806598
	XBXL10_1g39172	dbf4b.L	5.97044	0.0862324
	XBXL10_1g39798	LOC121398016	-1.83431	0.00384533
	XBXL10_1g41015	hbe1.L	-3.26431	0.0223357	HBG2
	XBXL10_1g41710	LOC121398311	-2.79008	0.0492762
	XBXL10_1g41714	LOC121398310	-1.44254	0.047346
	XBXL10_1g4179	cxcl9.S	-3.56081	0.0625204	XPO4
	XBXL10_1g42132	LOC121398038	7.6539	0.0500426
	XBXL10_1g4214	LOC108704544	7.65254	0.066661	MBOAT4
	XBXL10_1g42888	LOC121399019	9.12281	0.000283357
	XBXL10_1g42897	LOC108702744	8.87511	0.0862324
	XBXL10_1g43468	LOC108702971	-5.54696	0.047346	KCNH7
	XBXL10_1g43762	LOC108702420	-1.7118	0.00120734	HBQ1
	XBXL10_1g43763	LOC108702421	-2.29711	0.0862324	HBQ1
	XBXL10_1g44115	cldn6.1.S	-1.81121	0.047346	CLDN3
	XBXL10_1g44161	LOC495470	-1.56024	0.0280313
	XBXL10_1g4417	palm.S	2.63293	0.0223357	PALM
	XBXL10_1g4706	homer3.S	1.69137	0.0862324	HOMER3
	XBXL10_1g569	LOC108696295	-1.76266	0.0492762	FABP1
	XBXL10_1g622	sh3bp2.L	2.44102	0.0738198	SH3BP2
	XBXL10_1g7050	znhit3.L	-1.20967	0.0962246
	XBXL10_1g7325	col9a2.L	-3.88768	0.0911861	COL9A2
	XBXL10_1g7808	LOC108708455	4.18659	0.0223357	ATP11A
	XBXL10_1g8006	rhebl1.L	-5.39249	0.0223079	ENSG00000288948
	XBXL10_1g887	enpp6.L	2.87514	0.00176967	ENPP6
MF1
	XBXL10_1g22056	galr3.S	-8.3445	0.0628735	GALR2
	XBXL10_1g3049	LOC108697110	-7.58769	0.0628735
	XBXL10_1g3050	LOC108697111	-7.99854	0.075558
	XBXL10_1g8667	LOC121400077	-7.6923	0.0628735	PDE2A
MF2
	XBXL10_1g11202	LOC108710052	-9.14125	0.0274288	THRSP
	XBXL10_1g1141	LOC108710290	-5.166	0.051627	ENSG00000287631
	XBXL10_1g12369	f12.L	-3.3265	0.0274288	F12
	XBXL10_1g15042	akr1d1.S	-2.14931	0.0637428	AKR1D1
	XBXL10_1g15760	LOC108712939	-3.20455	0.070716	AQP9
	XBXL10_1g17518	clec10a.S	-7.00404	0.0274288
	XBXL10_1g17574	slc22a18.L	3.59858	0.0710445	SLC22A18
	XBXL10_1g17575	phlda2.L	4.71074	0.051981	PHLDA2
	XBXL10_1g20134	abhd6.L	-6.75704	0.0747855	ABHD6
	XBXL10_1g21759	pappa2.S	7.68245	0.0921868	PAPPA2
	XBXL10_1g22252	podxl2.S	5.62124	0.0673259	PODXL2
	XBXL10_1g22487	LOC108705534	3.39735	0.0673259
	XBXL10_1g22986	XB5894820.L	-2.89837	0.0350545
	XBXL10_1g23366	c6orf58.L	-8.6944	0.0350545
	XBXL10_1g26938	LOC108718478	-6.93475	0.0274288	FAIM2
	XBXL10_1g28385	LOC496175	-2.20547	0.0274288
	XBXL10_1g28440	LOC100127252	-6.38308	1.71801e-06	CYP2W1
	XBXL10_1g30091	LOC108696033	-9.2038	0.000159233	PZP
	XBXL10_1g30717	LOC121395415	-2.84769	0.0232734
	XBXL10_1g31107	apoa5.L	-7.19871	0.000212111
	XBXL10_1g31213	ca6.L	-5.34778	0.0641799	CA6
	XBXL10_1g32518	tmem26.S	2.41085	0.0350545	TMEM26
	XBXL10_1g32833	LOC108697209	-5.05832	0.0529063
	XBXL10_1g33085	masp2.S	-3.49633	0.0437507	MASP2
	XBXL10_1g36775	LOC108699136	-4.02166	0.0605156
	XBXL10_1g37045	LOC108699480	-5.0623	0.0747855
	XBXL10_1g37344	serpina1.S	-2.93383	0.0316339	SERPINA1
	XBXL10_1g38739	mpz.S	2.59787	0.0746499	MPZ
	XBXL10_1g3968	ucp1.S	2.51655	0.00325318	UCP3
	XBXL10_1g40319	apoh.L	-1.61744	0.070716
	XBXL10_1g43578	ag1.S	5.41322	0.0822129	AGR2
	XBXL10_1g44212	LOC121399024	-3.37667	0.00325318	MFAP4
	XBXL10_1g44213	LOC121399151	-4.09987	0.0442517	MFAP4
	XBXL10_1g5635	thbs4.S	5.47193	0.0637428	THBS4
	XBXL10_1g6540	serpinf2.L	-4.03049	0.0236798
	XBXL10_1g7804	proz.L	-2.46039	0.0442517	F10
	XBXL10_1g7963	cpb2.L	-3.10236	0.0637428	CPB2
	XBXL10_1g8098	LOC108708580	-6.9553	0.0395603	SDR9C7
	XBXL10_1g8664	LOC121399678	-5.4878	7.80918e-08
	XBXL10_1g8729	xdm-w	-8.27167	5.65133e-16	DMRT1
	XBXL10_1g8759	LOC121400086	-6.95882	0.00691912
	XBXL10_1g8825	prcp.L	-1.50184	0.0637428	PRCP
	XBXL10_1g8948	hpx.L	-5.19118	0.0236798
	XBXL10_1g9990	maneal.S	2.63823	0.0915577	MANEAL
MF3
	XBXL10_1g10096	grik3.S	-2.81087	0.0412399	GRIK3
	XBXL10_1g10667	fkbp11.S	-2.73803	0.0614545	FKBP11
	XBXL10_1g11333	rerg.L	3.04865	0.0277846	RERG
	XBXL10_1g11373	LOC108710708	1.88394	0.00871845	INTS13
	XBXL10_1g11395	med21.L	-1.40811	0.0604473	MED21
	XBXL10_1g11397	LOC108705707	-1.47998	0.0107219	TM7SF3
	XBXL10_1g11453	LOC121401363	1.29656	0.0547206
	XBXL10_1g1212	dapp1.L	0.975921	0.0836567	DAPP1
	XBXL10_1g12670	gpr85.L	1.11776	0.0798401	GPR85
	XBXL10_1g13050	snx22.L	1.01948	0.082955
	XBXL10_1g13334	LOC108711460	-4.9183	0.000656004	MIR9-3
	XBXL10_1g13561	LOC108711576	-3.72779	0.0782396	PNMA6E
	XBXL10_1g13799	plekha2.L	1.40127	0.0614545	PLEKHA2
	XBXL10_1g14966	LOC108712527	-0.807127	0.077995	ARNTL2
	XBXL10_1g15119	ano2.S	-3.27703	0.00602217	ANO2
	XBXL10_1g15186	LOC108712612	-2.12053	0.0462707
	XBXL10_1g15424	vamp5.S	1.67755	0.0150545
	XBXL10_1g15534	LOC108712303	2.19534	0.0324077	IQCH
	XBXL10_1g16960	clec4e.S	1.35291	0.0162939	PPFIA2
	XBXL10_1g1797	LOC108713383	1.66966	0.0168057
	XBXL10_1g17981	LOC108704982	-3.36359	0.0277846	MUC5AC
	XBXL10_1g17983	LOC121402874	-4.24382	0.0697805
	XBXL10_1g17985	LOC121402875	-2.74716	0.0614545
	XBXL10_1g18018	LOC108713473	-1.48849	0.0338706	MUC5AC
	XBXL10_1g18725	LOC121403015	1.11862	0.0194983	MC3R
	XBXL10_1g19102	LOC108714247	-3.19639	0.0168057
	XBXL10_1g19344	rgs16.L	-6.71865	0.000795324	RGS16
	XBXL10_1g19367	frrs1.L	-1.21803	0.0164331	FRRS1
	XBXL10_1g20647	LOC121393150	-5.74409	0.0990487
	XBXL10_1g20691	LOC108715167	-5.81781	0.0123587
	XBXL10_1g20737	LOC121393422	-2.88326	0.0463957	MIR4435-2HG
	XBXL10_1g20743	LOC108715185	-3.37028	0.00310602	RBM12
	XBXL10_1g20744	LOC108714924	-4.28592	0.00174918	MUC5AC
	XBXL10_1g20797	ins.S	-4.20297	0.0340334	INS
	XBXL10_1g21184	LOC108715076	-5.86275	0.0162939	CHST5
	XBXL10_1g21223	LOC121393226	-1.26693	0.099077
	XBXL10_1g21540	cth.S	1.25199	0.0394218	CTH
	XBXL10_1g21588	LOC108715540	-2.75929	0.00282796
	XBXL10_1g21864	lmx1a.S	-4.66288	0.0304122	LMX1A
	XBXL10_1g22073	nog4.S	-5.26109	0.0150545
	XBXL10_1g22181	mgp.S	-2.85679	0.00602217
	XBXL10_1g2253	LOC108714884	1.40491	0.0975624	IGHV3OR16-13
	XBXL10_1g22605	slc30a1.L	-0.764192	0.0999628	SLC3A1
	XBXL10_1g2283	LOC121394372	2.74482	0.0659527
	XBXL10_1g22833	LOC108716104	1.82376	0.0324077
	XBXL10_1g23052	LOC108716659	-2.60073	9.56339e-06
	XBXL10_1g23616	LOC108716901	-1.5221	0.0336771	IRF6
	XBXL10_1g2381	LOC121400924	4.30839	0.0607113
	XBXL10_1g23886	sst.1.L	-3.92131	0.0168057	SST
	XBXL10_1g23945	atp13a4.L	-5.08838	0.0109561	ATP13A4
	XBXL10_1g24123	zic4.L	-2.61963	0.0867727	ZIC4
	XBXL10_1g24309	LOC108720017	3.53711	0.0320052
	XBXL10_1g24489	mep1a.L	-5.16212	0.0394218	MEP1A
	XBXL10_1g24557	tdh.L	-1.12524	0.0967231	TDH
	XBXL10_1g24584	pomc.L	-5.74027	0.0141137	POMC
	XBXL10_1g24761	LOC108717285	-2.1838	0.00210509
	XBXL10_1g25853	LOC108705376	1.01737	0.0798401
	XBXL10_1g25858	LOC121394291	1.00809	0.0916065
	XBXL10_1g26263	crisp1.3.S	-2.96004	0.00368301	CRISP3
	XBXL10_1g26763	LOC108718716	-2.91104	0.0688144	FCN2
	XBXL10_1g27038	rapgef5.L	-0.909687	0.0782396	RAPGEF5
	XBXL10_1g27370	trg.L	1.1267	0.082955
	XBXL10_1g2823	LOC108697103	2.32675	0.0788362
	XBXL10_1g28511	LOC100158309	-3.35687	0.0284393	TYR
	XBXL10_1g28578	LOC121395207	0.935091	0.0615155
	XBXL10_1g28691	LOC108719808	-1.37773	0.0463957	VIPR1
	XBXL10_1g28709	LOC108719814	-2.19172	0.0675572	FCN2
	XBXL10_1g28902	ica1.S	-1.33019	0.0968917	ICA1
	XBXL10_1g30226	LOC121395810	-2.78652	0.00210509
	XBXL10_1g30883	LOC108696348	-1.5725	0.0405168
	XBXL10_1g30929	atp12a.L	-2.56606	0.000442454	ATP12A
	XBXL10_1g30978	ddx25.L	-2.61729	0.0614545	DDX25
	XBXL10_1g31417	hes5.7.L	2.01303	0.0482603	HES5
	XBXL10_1g31922	XB5932119.L	-3.20127	0.0284393
	XBXL10_1g32007	btg5.2.L	-1.38619	0.0720405
	XBXL10_1g32129	LOC108695967	-3.81278	0.00602217
	XBXL10_1g32223	LOC121395792	2.10842	0.0405168
	XBXL10_1g32531	LOC121396199	-3.15767	0.00419537
	XBXL10_1g32759	LOC108697460	-1.44596	0.0340334	SGTA
	XBXL10_1g33116	atp12a.S	-1.96178	0.0168057	ATP12A
	XBXL10_1g33536	hes5.5.S	1.0583	0.0607113	HES5
	XBXL10_1g33737	LOC108697796	-6.60343	0.0142404
	XBXL10_1g33743	LOC100036823	-1.75723	0.00183716	FTH1
	XBXL10_1g34160	LOC108698118	-0.926845	0.0150545
	XBXL10_1g34540	LOC108706216	1.15946	0.0782396	ATRIP
	XBXL10_1g34679	LOC121396890	-6.81606	0.00384866
	XBXL10_1g35012	phyhdla.1.L	-5.21165	0.00174918
	XBXL10_1g3522	LOC121398269	-4.46553	0.039433
	XBXL10_1g35418	XB5827395.L	1.21533	0.0565154	HLA-DRB1
	XBXL10_1g36392	LOC121397178	-3.44461	0.0893843
	XBXL10_1g36661	LOC108699114	-3.06554	0.00174918
	XBXL10_1g36987	s100a1.L	-1.99424	0.00871845	S1A1
	XBXL10_1g37233	LOC108699763	-2.62009	0.00777534
	XBXL10_1g37234	LOC121397762	-3.01317	0.0310919
	XBXL10_1g38451	LOC121397797	-1.63069	0.0547206
	XBXL10_1g38688	tnfaip8l2.S	1.08383	0.0277846	TNFAIP8L3
	XBXL10_1g38809	s100a11.S	-1.55938	0.0565154
	XBXL10_1g38946	krt12.2.L	-1.4095	0.0107219	KRT1
	XBXL10_1g38949	krt12.5.L	-1.89996	0.0063637	KRT24
	XBXL10_1g39195	LOC121398294	-9.49706	0.00992463	OAZ2
	XBXL10_1g39458	tnfrsf6b.L	-3.27628	0.0482603	RYR1
	XBXL10_1g39520	LOC108704326	1.58615	0.0967231
	XBXL10_1g40012	sla2.L	3.8416	0.0934272
	XBXL10_1g40041	nat9.L	1.13697	0.0560152	NAT9
	XBXL10_1g40120	LOC108701136	-4.49969	0.0798401	ST6GALNAC2
	XBXL10_1g40132	LOC108701144	1.13475	0.0867727
	XBXL10_1g40289	LOC108701187	-3.56022	0.0574442
	XBXL10_1g40719	pde11a.L	-3.52049	0.0659527	PDE11A
	XBXL10_1g40777	XB5857145.L	-1.97368	0.082955	C21orf58
	XBXL10_1g41015	hbe1.L	-1.5887	0.0756631	HBG2
	XBXL10_1g41029	LOC108701509	-1.60099	0.0782396	HBZ
	XBXL10_1g41031	hba2.L	-1.76054	0.0125634	HBZ
	XBXL10_1g41035	hbg1.L	-1.81294	0.0320052
	XBXL10_1g41228	LOC121398020	5.86448	0.070446
	XBXL10_1g41370	grap.L	1.22889	0.0990487	GRAP
	XBXL10_1g41503	LOC108701721	-1.44521	0.0340334
	XBXL10_1g41697	LOC108701743	-2.13852	0.0284393
	XBXL10_1g41866	XB994846.L	-3.64083	0.00174918
	XBXL10_1g42068	LOC108703829	-1.47762	0.0904353	SULT1C2
	XBXL10_1g42081	LOC108703916	0.887129	0.039433	TRIM65
	XBXL10_1g42198	krt12.2.S	-2.35213	0.0967231	KRT1
	XBXL10_1g42201	krt12.5.S	-1.32472	0.0934272	KRT24
	XBXL10_1g42672	LOC108702671	1.21836	0.0171259
	XBXL10_1g43022	LOC108702797	1.35667	0.00602217	RAB37
	XBXL10_1g43172	LOC121398933	1.88165	0.0367392
	XBXL10_1g43622	map2.S	-2.50198	0.00985328	MAP2
	XBXL10_1g43750	hbd.S	-1.58019	0.0323764
	XBXL10_1g43763	LOC108702421	-1.68987	0.077995	HBQ1
	XBXL10_1g43765	hba1.S	-1.37537	0.0917463	HBA2
	XBXL10_1g43931	LOC121399037	-5.00563	0.0277404
	XBXL10_1g44079	ppl.S	-1.02565	0.0391299	PPL
	XBXL10_1g44393	LOC108704227	-1.93116	0.0142593
	XBXL10_1g4818	LOC108705370	-2.43495	0.0965486
	XBXL10_1g512	LOC121401988	6.01572	0.0493939	IGKV3-15
	XBXL10_1g531	LOC121401982	3.27035	0.0922654	IGKV3-15
	XBXL10_1g540	LOC108719298	4.0038	0.0211768	IGKV3OR2-268
	XBXL10_1g5949	LOC121398736	5.35839	0.00271301
	XBXL10_1g6099	LOC108707818	-1.96322	0.00777534
	XBXL10_1g6659	ptchd1.L	-5.416	0.00960184	PTCHD1
	XBXL10_1g6966	LOC108708112	-1.41985	0.0221514
	XBXL10_1g7224	psmb2.L	0.901977	0.082955	PSMB2
	XBXL10_1g7396	hpcal4.L	-2.65773	0.0615155	HPCAL4
	XBXL10_1g7453	rad51d.L	0.832809	0.0338706	RAD51D
	XBXL10_1g7898	scel.L	-1.66673	0.0565154	SCEL
	XBXL10_1g8295	krt7.L	-0.940923	0.0304045	KRT8
	XBXL10_1g8664	LOC121399678	-3.91473	0.0164331
	XBXL10_1g8667	LOC121400077	-4.76366	0.0688144	PDE2A
	XBXL10_1g8729	xdm-w	-8.84288	0.000456787	DMRT1
	XBXL10_1g8792	wdr73.L	0.964825	0.0688245
	XBXL10_1g8825	prcp.L	-1.0886	0.000854879	PRCP
	XBXL10_1g9333	LOC108709314	4.68455	0.0164331
	XBXL10_1g9676	mkrn3.S	1.47363	0.0338546	MKRN6P
	XBXL10_1g9723	chia.S	2.08734	0.000442454	CHIA
	XBXL10_1g9889	stmn1.S	0.988443	0.0867727	STMN1
	XBXL10_1g9893	thdl18.S	-2.27856	0.0805935
	XBXL10_1g9894	LOC121400559	-4.28608	0.079527
	XBXL10_1g9904	LOC108708919	-5.71886	0.0323764
	XBXL10_1g9943	sytl1.S	-1.32839	0.0688144
Kallisto + DeSeq2
dm-w	XBXL10_1g10773	slc26a10.S	1.58147	0.0293659	SLC26A10
	XBXL10_1g11862	LOC108710742	3.40965	0.0418077
	XBXL10_1g16417	rab24.S	-0.816888	0.0206024	RAB24
	XBXL10_1g19447	suco.L	-0.832276	0.00061085	SUCO
	XBXL10_1g19716	XB5838993.L	1.33534	0.000553683
	XBXL10_1g19897	fbln2.L	2.3576	0.0599085	FBLN2
	XBXL10_1g20781	ftmt.S	-0.586594	0.00625262	FTH1
	XBXL10_1g21318	crispld2.S	3.30611	0.0449352	CRISPLD2
	XBXL10_1g21792	frrs1.S	-0.637445	0.0838373	FRRS1
	XBXL10_1g22516	thbd.S	1.99663	0.0308242	FBN2
	XBXL10_1g22798	LOC121393615	-1.6462	0.0591118	H1-4
	XBXL10_1g24129	LOC733324	3.99771	0.0925122	CPB1
	XBXL10_1g2664	ggt5.L	1.21559	0.0206024	GGT5
	XBXL10_1g26938	LOC108718478	5.55302	0.0828417	FAIM2
	XBXL10_1g2988	fbxl17.L	-0.781802	0.0499893	FBXL17
	XBXL10_1g30944	ntm.L	2.36063	0.109502	NTM
	XBXL10_1g32720	mypn.S	5.72458	0.0418077	MYPN
	XBXL10_1g33983	LOC121396631	3.34458	0.0449352
	XBXL10_1g34427	ptges.L	1.13796	0.0598834	PTGES
	XBXL10_1g3495	LOC121399253	2.60088	0.0935861	MMP21
	XBXL10_1g3506	LOC108706470	1.84071	0.000553683	RHOBTB2
	XBXL10_1g36969	creb3l4.L	-1.50547	0.087581	CREB3L4
	XBXL10_1g3709	LOC108706546	3.83861	0.0449352	C1QTNF7
	XBXL10_1g38675	LOC108700369	2.35304	0.039564
	XBXL10_1g40801	gbx2.2.L	4.72417	0.0856293	GBX2
	XBXL10_1g42117	LOC121397886	-1.01139	0.109271
	XBXL10_1g42392	ppp1r9b.S	1.52746	0.0347779	PPP1R9B
	XBXL10_1g5047	LOC108707036	1.40169	0.092981	ADCY2
	XBXL10_1g5623	LOC108707272	5.12219	0.0499893	PDE8B
	XBXL10_1g7424	ca4.2.L	3.23485	0.000553683	MMP28
	XBXL10_1g7438	mmp28.L	1.31342	0.0499893
	XBXL10_1g793	corin.L	2.71002	0.0588441	CORIN
	XBXL10_1g8072	mmp19.L	1.45271	0.0206024	MMP19
scan-w
	XBXL10_1g11030	mmp1.S	2.09657	0.044173	MMP8
	XBXL10_1g11442	cdpf1.L	1.47687	0.000598596	CDPF1
	XBXL10_1g13664	LOC108711604	1.73058	0.0533107	SLC18A1
	XBXL10_1g17014	angptl6.S	3.12995	0.0533107	ANGPTL2
	XBXL10_1g17114	LOC121402257	-3.68507	0.000159206	H2AX
	XBXL10_1g17168	cnn1.S	4.07624	0.0138341	CNN1
	XBXL10_1g17545	LOC108703443	3.42612	6.5844e-06
	XBXL10_1g17739	pacsin3.L	1.76472	0.0943421	PACSIN3
	XBXL10_1g17814	ppfia1.L	-1.07448	0.0515582	PPFIA1
	XBXL10_1g18018	LOC108713473	-2.15305	1.7333e-05	MUC5AC
	XBXL10_1g18019	LOC121402947	-6.93909	0.00867706	MUC5B
	XBXL10_1g19313	tnn.L	-3.66414	0.0167648	TNN
	XBXL10_1g19338	lamc2.L	-4.65945	0.0943421	LAMC2
	XBXL10_1g2329	trac.L	-6.68876	0.0138341	TRAV16
	XBXL10_1g26238	pgk1	6.63548	0.00110613	PGK1
	XBXL10_1g26351	LOC108717456	2.2781	0.000868199	KCNK3
	XBXL10_1g30134	acta2.L	2.02132	0.0918079	ACTA2
	XBXL10_1g3262	slc1a3.L	-3.79938	0.0943421	SLC1A3
	XBXL10_1g34238	LOC108699499	2.28672	0.0465421	FCN1
	XBXL10_1g34277	dbh.L	2.99254	0.00232573	DBH
	XBXL10_1g34381	cel.2.L	4.62227	0.0168128	CEL
	XBXL10_1g35421	eladab-a	-1.10682	0.0918079
	XBXL10_1g35786	chga.L	1.50136	0.0428578	CHGA
	XBXL10_1g37511	LOC108699888	3.42604	0.0037391	FCN2
	XBXL10_1g37529	dbh.S	2.15152	0.00232573	DBH
	XBXL10_1g37817	crb2.S	-2.73189	0.0204573	CRB2
	XBXL10_1g37887	LOC108700058	-0.747372	0.0990116	GABRB3
	XBXL10_1g37937	slc16a2.S	2.238	0.00045779	SLC16A2
	XBXL10_1g43753	LOC108703093	3.32997	0.000210644	HBG2
	XBXL10_1g43756	kctd18.S	1.72739	0.0633337	KCTD18
	XBXL10_1g4545	isyna1.S	1.19426	0.0918079	ISYNA1
	XBXL10_1g5465	LOC108707195	-3.79894	0.0588174	C5orf63
	XBXL10_1g569	LOC108696295	2.85107	0.00232573	FABP1
	XBXL10_1g9212	nectin1l2.2.S	-2.00826	0.0943421
ccdc69-w
	XBXL10_1g10007	cnr2.S	1.95785	0.00996395	CNR1
	XBXL10_1g10502	LOC108709741	1.52432	0.0804623	IRS2
	XBXL10_1g10565	ednrb.S	1.67623	0.0981803	EDNRB
	XBXL10_1g10730	stat2.S	2.86767	0.0599041	STAT2
	XBXL10_1g11261	LOC121400730	-1.38474	0.0903177
	XBXL10_1g11333	rerg.L	4.71801	0.0107963	RERG
	XBXL10_1g11337	slc15a5.L	5.34554	0.0941209	SLC15A5
	XBXL10_1g11471	LOC121401749	-2.54936	0.0759955	SNORD3A
	XBXL10_1g12509	lum.L	-2.64765	0.0907364	LUM
	XBXL10_1g12568	rassf3.L	1.24636	0.066466	RASSF3
	XBXL10_1g12906	lep.L	1.22732	0.0941209
	XBXL10_1g14954	rassf8.S	3.28255	0.0208575	RASSF8
	XBXL10_1g15274	map2k7.S	1.09821	0.0121058	MAP2K7
	XBXL10_1g15374	stc1.S	1.7236	0.0669605	STC1
	XBXL10_1g1538	LOC121393355	4.12867	0.0208575
	XBXL10_1g15417	LOC108712741	1.34612	0.0280704	PSD4
	XBXL10_1g15433	cox5b.1.S	-1.53028	0.0895804	COX5B
	XBXL10_1g16073	hgf.S	2.63415	0.00237436	HGF
	XBXL10_1g1659	jund.L	1.08213	0.066466	JUND
	XBXL10_1g17109	LOC121402265	-2.74703	0.0563048	H4C11
	XBXL10_1g17110	LOC121402256	-1.79387	0.0895804	H2AC12
	XBXL10_1g17113	LOC121402262	-2.74703	0.0563048	H4C11
	XBXL10_1g19056	LOC108714215	3.11351	0.0280704
	XBXL10_1g19320	sec16b.L	5.73374	0.0980661	SEC16B
	XBXL10_1g19632	LOC108713553	2.74887	0.0613736	PDE4DIP
	XBXL10_1g19801	LOC121403110	-2.26522	0.066466
	XBXL10_1g20985	LOC108715069	6.97621	0.0343376	C11orf96
	XBXL10_1g22056	galr3.S	-7.18105	0.0836955	GALR2
	XBXL10_1g22395	LOC121393386	6.68211	0.0473875	FLNB
	XBXL10_1g22402	LOC121393384	4.26868	0.0811331	FLNB
	XBXL10_1g24017	LOC108717032	3.3868	0.0181785	SI
	XBXL10_1g24215	arhgef4.L	2.95097	0.0759955	ARHGEF4
	XBXL10_1g24931	tmem63a.S	3.18305	0.0403054	TMEM63A
	XBXL10_1g25130	acss1.S	1.15371	0.0482218	ACSS1
	XBXL10_1g25970	agtr1.S	3.23781	0.00508588	AGTR1
	XBXL10_1g26194	LOC121394385	-6.13872	0.0449049
	XBXL10_1g26206	wdr35.S	2.68333	0.0895804	WDR35
	XBXL10_1g26260	cyp2f1.S	8.53511	0.00586661	CYP2C8
	XBXL10_1g26263	crisp1.3.S	6.62683	0.0395745	CRISP3
	XBXL10_1g26875	LOC108718796	2.75168	0.0835384	C17orf98
	XBXL10_1g27017	agr2.L	-1.691	0.0980661	AGR2
	XBXL10_1g27373	epdr1.L	2.18797	0.0634726	EPDR1
	XBXL10_1g27501	fbxl7.L	2.05634	0.0294092	FBXL7
	XBXL10_1g27663	LOC100137623	-2.11288	0.0759955	STMND1
	XBXL10_1g27850	lama3.L	-3.49216	0.0208575	LAMA3
	XBXL10_1g28352	LOC108719445	3.82458	0.00508588	PLCG1
	XBXL10_1g28821	LOC121395005	-1.94003	0.0599041	UGP2
	XBXL10_1g28822	LOC108705785	-1.91646	0.0895804	UGP2
	XBXL10_1g29437	LOC108695242	2.11131	0.0260279	SPIRE1
	XBXL10_1g30098	LOC108695711	6.34415	0.0835384
	XBXL10_1g30220	nrbf2.L	7.63518	0.00821244	NRBF2
	XBXL10_1g3046	acot12.L	1.80574	0.00628057	ACOT12
	XBXL10_1g30584	zfand4.L	1.1728	0.0634726	ZFAND4
	XBXL10_1g31304	c1orf50.L	-0.913365	0.0941209	C1orf50
	XBXL10_1g31891	LOC108695915	1.83981	0.0759955	SULT2A1
	XBXL10_1g32072	LOC108697061	2.25547	0.0228759
	XBXL10_1g32358	pdcd4.S	1.27112	0.0563048	PDCD4
	XBXL10_1g3238	c6.2.L	4.88133	0.0134585	C6
	XBXL10_1g32627	nt5c2.S	1.06728	0.0804623	NT5C2
	XBXL10_1g33840	xrcc1.S	3.13444	0.0235991	XRCC1
	XBXL10_1g34034	zbtb17.S	1.30974	0.0799495	ZBTB17
	XBXL10_1g34512	LOC108704500	4.07662	0.0208575	AKNA
	XBXL10_1g34559	syp.L	4.9767	0.0336624	SYP
	XBXL10_1g34975	gdpd2.L	-3.62209	0.0980661	GDPD2
	XBXL10_1g35262	vamp7.L	1.13218	0.0724255	VAMP7
	XBXL10_1g35309	mmgt1.L	-0.831116	0.0613736	MMGT1
	XBXL10_1g35318	tmtops.L	7.36616	0.0449049
	XBXL10_1g35451	ppt2l.L	-1.95411	0.0285444
	XBXL10_1g35549	c5ar1.L	3.10692	0.000343153	C3AR1
	XBXL10_1g35831	cyp46a1.3.L	1.56359	0.0129203	CYP46A1
	XBXL10_1g35835	mia2.L	1.0018	0.066466	MIA2
	XBXL10_1g36393	itln1al.L	7.98255	0.0208575	ITLN2
	XBXL10_1g36519	LOC108699573	1.80136	0.0114362	APCS
	XBXL10_1g36546	ensa.L	1.50643	0.00467309	ENSA
	XBXL10_1g36744	LOC108699407	7.03777	0.0645234
	XBXL10_1g36892	LOC108699447	6.59888	0.0724255
	XBXL10_1g36985	LOC108699649	-2.66043	0.0435783
	XBXL10_1g37933	uprt.S	4.9075	0.0114362	UPRT
	XBXL10_1g38669	ca14.S	1.36743	0.0208575	CA14
	XBXL10_1g38909	ghdc.L	1.663	0.0170107
	XBXL10_1g39172	dbf4b.L	6.07462	0.0114362
	XBXL10_1g39798	LOC121398016	-1.88178	0.000767818
	XBXL10_1g39948	ggt7.L	7.2652	0.0678527	GGT7
	XBXL10_1g41015	hbe1.L	-3.32371	0.0114362	HBG2
	XBXL10_1g41118	ccp110.L	2.71771	0.0759955	CCP110
	XBXL10_1g41209	otoa.L	1.31462	0.0107963	OTOA
	XBXL10_1g41673	LOC108706148	-1.53727	0.0903177	ENSG00000291143
	XBXL10_1g41710	LOC121398311	-2.84541	0.0613736
	XBXL10_1g41714	LOC121398310	-1.48749	0.00508588
	XBXL10_1g4179	cxcl9.S	-3.62677	0.0721844	XPO4
	XBXL10_1g41862	MGC82378	2.60883	0.0916826	ZNF668
	XBXL10_1g42132	LOC121398038	6.80805	0.0260279
	XBXL10_1g4214	LOC108704544	6.80752	0.0280704	MBOAT4
	XBXL10_1g42229	mien1.S	-1.40199	0.0751	MIEN1
	XBXL10_1g42888	LOC121399019	8.28086	0.00072992
	XBXL10_1g42897	LOC108702744	8.03164	0.0114362
	XBXL10_1g4357	rorb.2.S	10.7563	0.0280704	RORB
	XBXL10_1g43762	LOC108702420	-1.75056	8.86523e-05	HBQ1
	XBXL10_1g43883	fam20c.S	1.47277	0.066466	FAM20C
	XBXL10_1g44115	cldn6.1.S	-1.86342	0.043621	CLDN3
	XBXL10_1g44161	LOC495470	-1.60746	0.0129203
	XBXL10_1g4417	palm.S	2.61081	0.000495039	PALM
	XBXL10_1g44243	hsd3b7.S	1.03549	0.0122024	HSD3B7
	XBXL10_1g44300	LOC108704254	1.51533	0.0903177	ZNF271P
	XBXL10_1g44318	LOC108704262	2.95546	0.0599041
	XBXL10_1g4556	tmem59l.S	4.09695	0.0360469	TMEM59L
	XBXL10_1g460	nagk.L	-1.22922	0.0785532	NAGK
	XBXL10_1g4706	homer3.S	1.66175	0.00996395	HOMER3
	XBXL10_1g4853	cbwd1.1.S	3.03106	0.0235991
	XBXL10_1g496	ctnna2.L	2.57462	0.0800514	CTNNA2
	XBXL10_1g5064	LOC108707041	6.7096	0.0613736
	XBXL10_1g569	LOC108696295	-1.79845	0.0280704	FABP1
	XBXL10_1g5774	prkaa2.S	0.949928	0.0835384	PRKAA1
	XBXL10_1g597	uvssa.L	3.01497	0.0563048	UVSSA
	XBXL10_1g6153	LOC108707837	4.78822	0.0794321
	XBXL10_1g622	sh3bp2.L	2.41663	0.00591828	SH3BP2
	XBXL10_1g6653	cnksr2.L	7.01606	0.0714097	CNKSR2
	XBXL10_1g7050	znhit3.L	-1.25538	0.0280704
	XBXL10_1g7192	maoa.L	1.80909	0.0714097	MAOA
	XBXL10_1g7283	LOC108708237	1.37781	0.00735282	MEAF6
	XBXL10_1g7808	LOC108708455	4.35383	0.00072992	ATP11A
	XBXL10_1g8006	rhebl1.L	-5.68986	0.0449049	ENSG00000288948
	XBXL10_1g8218	rapgef3.L	3.39784	0.0751	RAPGEF3
	XBXL10_1g8802	gdpd5.L	2.2347	0.066466	GDPD5
	XBXL10_1g887	enpp6.L	2.83575	1.51467e-05	ENPP6
	XBXL10_1g9005	cryba1.2.S	19.0844	0.00508588	CRYBB1
	XBXL10_1g960	glrb.L	7.25058	0.0691853	GLRB
	XBXL10_1g9633	tspan7.S	1.33608	0.0895804	TSPAN7
MF1
	XBXL10_1g22306	cidec.S	1.8506	0.0784728	CIDEC
	XBXL10_1g25525	mchr2.S	4.61784	0.0784728	MCHR2
	XBXL10_1g25670	clcn2.S	7.53276	0.0946042	CLCN2
	XBXL10_1g26082	ubxn7.S	1.87364	0.0034821	UBXN7
	XBXL10_1g26260	cyp2f1.S	8.59338	0.0784728	CYP2C8
	XBXL10_1g31134	cryab.L	7.45013	0.0946042	CRYAB
	XBXL10_1g33623	ca11.S	7.94494	0.0946042	CA10
	XBXL10_1g33805	LOC121396658	5.93207	0.00356262	ATP4A
	XBXL10_1g33985	atp4a.S	10.756	0.0281569
	XBXL10_1g35549	c5ar1.L	2.03542	0.0784728	C3AR1
	XBXL10_1g39830	mmp9.2.L	20.1817	0.0034821	MMP9
	XBXL10_1g41812	mfap4.2.L	8.91127	5.08918e-05	MFAP4
	XBXL10_1g4417	palm.S	2.7076	0.0034821	PALM
	XBXL10_1g5064	LOC108707041	7.45171	0.0946042
MF2
	XBXL10_1g22306	cidec.S	1.8506	0.0784728	CIDEC
	XBXL10_1g25525	mchr2.S	4.61784	0.0784728	MCHR2
	XBXL10_1g25670	clcn2.S	7.53276	0.0946042	CLCN2
	XBXL10_1g26082	ubxn7.S	1.87364	0.0034821	UBXN7
	XBXL10_1g26260	cyp2f1.S	8.59338	0.0784728	CYP2C8
	XBXL10_1g31134	cryab.L	7.45013	0.0946042	CRYAB
	XBXL10_1g33623	ca11.S	7.94494	0.0946042	CA10
	XBXL10_1g33805	LOC121396658	5.93207	0.00356262	ATP4A
	XBXL10_1g33985	atp4a.S	10.756	0.0281569	C3AR1
	XBXL10_1g35549	c5ar1.L	2.03542	0.0784728	MMP9
	XBXL10_1g39830	mmp9.2.L	20.1817	0.0034821	MFAP4
	XBXL10_1g41812	mfap4.2.L	8.91127	5.08918e-05	PALM
	XBXL10_1g4417	palm.S	2.7076	0.0034821
	XBXL10_1g5064	LOC108707041	7.45171	0.0946042
MF3
	XBXL10_1g10096	grik3.S	-3.08283	0.0921586	GRIK3
	XBXL10_1g10568	LOC108709769	-1.63014	0.0582311	SCEL
	XBXL10_1g10667	fkbp11.S	-2.63708	0.0489704	FKBP11
	XBXL10_1g10880	krt7.S	-1.45401	0.0533186	KRT8
	XBXL10_1g1090	nudt6.L	0.619561	0.0540419	NUDT6
	XBXL10_1g11333	rerg.L	3.17268	0.0334735	RERG
	XBXL10_1g11373	LOC108710708	1.8649	0.00460064	INTS13
	XBXL10_1g11395	med21.L	-1.36984	0.0469888	MED21
	XBXL10_1g11397	LOC108705707	-1.47803	0.00574365	TM7SF3
	XBXL10_1g1212	dapp1.L	0.99711	0.044178	DAPP1
	XBXL10_1g12670	gpr85.L	1.15041	0.0469888	GPR85
	XBXL10_1g12902	tnpo3.L	-0.601436	0.0540419	TNPO3
	XBXL10_1g13334	LOC108711460	-4.96117	0.0103579	MIR9-3
	XBXL10_1g14966	LOC108712527	-0.788236	0.0213466	ARNTL2
	XBXL10_1g15119	ano2.S	-3.72188	0.0179927	ANO2
	XBXL10_1g15186	LOC108712612	-2.26747	0.0198316
	XBXL10_1g15534	LOC108712303	2.34655	0.0203197	IQCH
	XBXL10_1g1636	plekhj1.L	0.959122	0.0878276	PLEKHJ1
	XBXL10_1g16960	clec4e.S	1.2913	0.021131	PPFIA2
	XBXL10_1g17522	LOC108703567	0.687177	0.0760094
	XBXL10_1g1797	LOC108713383	1.43017	0.062702
	XBXL10_1g17981	LOC108704982	-3.2861	0.044178	MUC5AC
	XBXL10_1g17983	LOC121402874	-4.00909	0.044178
	XBXL10_1g18018	LOC108713473	-1.60514	0.0155708	MUC5AC
	XBXL10_1g1855	nr2f6.L	-0.651111	0.0386954	NR2F6
	XBXL10_1g18725	LOC121403015	1.12474	0.00767213	MC3R
	XBXL10_1g19102	LOC108714247	-3.71364	0.0167901
	XBXL10_1g19344	rgs16.L	-6.19115	0.00142727	RGS16
	XBXL10_1g19367	frrs1.L	-1.23474	0.0100875	FRRS1
	XBXL10_1g19393	fnbp1l.L	-0.750104	0.0503073	FNBP1L
	XBXL10_1g2031	mpdz.L	-0.872708	0.0876405	MPDZ
	XBXL10_1g2056	rfx3.L	-2.61475	0.0817986	RFX3
	XBXL10_1g20737	LOC121393422	-2.75639	0.0808044	MIR4435-2HG
	XBXL10_1g20743	LOC108715185	-3.2631	0.000824603	RBM12
	XBXL10_1g20744	LOC108714924	-4.15831	0.000675896	MUC5AC
	XBXL10_1g20779	fads2.S	0.595254	0.0381092	FADS2
	XBXL10_1g20797	ins.S	-4.35091	0.00814832	INS
	XBXL10_1g21588	LOC108715540	-2.78967	0.00477697
	XBXL10_1g2180	sema4d.L	-0.942939	0.0632346	SEMA4D
	XBXL10_1g21864	lmx1a.S	-4.73799	0.0607791	LMX1A
	XBXL10_1g22181	mgp.S	-3.02024	0.00646336
	XBXL10_1g22605	slc30a1.L	-0.765025	0.0293878	SLC30A1
	XBXL10_1g22833	LOC108716104	1.58622	0.0796867
	XBXL10_1g23052	LOC108716659	-2.57329	1.09625e-06
	XBXL10_1g23616	LOC108716901	-1.44935	0.0386954	IRF6
	XBXL10_1g23886	sst.1.L	-4.01728	0.0198316	SST
	XBXL10_1g23945	atp13a4.L	-5.12796	0.0345839	ATP13A4
	XBXL10_1g24309	LOC108720017	3.93089	0.0876405
	XBXL10_1g24557	tdh.L	-1.19405	0.0482143	TDH
	XBXL10_1g24761	LOC108717285	-2.17697	0.00142727
	XBXL10_1g2533	sds.L	-1.99171	0.0878276	SDS
	XBXL10_1g26256	LOC108718280	1.01728	0.0471637	RUNX2
	XBXL10_1g26263	crisp1.3.S	-3.3071	0.000370976	CRISP3
	XBXL10_1g26282	tdh.S	-0.994153	0.0970039	TDH
	XBXL10_1g2641	rnf185.L	0.41441	0.0809322	RNF185
	XBXL10_1g26713	myl3.L	-2.57629	0.0865631	MYL3
	XBXL10_1g26763	LOC108718716	-2.90676	0.0455498	FCN2
	XBXL10_1g27038	rapgef5.L	-0.948826	0.0116671	RAPGEF5
	XBXL10_1g2823	LOC108697103	2.40877	0.061751
	XBXL10_1g28432	LOC108719490	-1.20199	0.0876405	CLDN23
	XBXL10_1g28449	LOC108718623	-1.08739	0.0624154	EPPK1
	XBXL10_1g28511	LOC100158309	-3.80113	0.00170164	TYR
	XBXL10_1g28578	LOC121395207	0.921836	0.0386954
	XBXL10_1g28691	LOC108719808	-1.32989	0.0540419	VIPR1
	XBXL10_1g28709	LOC108719814	-2.12227	0.0700777	FCN2
	XBXL10_1g30096	LOC108696035	2.95621	0.0905917
	XBXL10_1g30226	LOC121395810	-2.65451	0.00170164
	XBXL10_1g30230	LOC108696965	-3.51758	0.0878276
	XBXL10_1g30883	LOC108696348	-1.61914	0.0329866
	XBXL10_1g30929	atp12a.L	-2.81469	2.76805e-06	ATP12A
	XBXL10_1g30978	ddx25.L	-2.77288	0.0329866	DDX25
	XBXL10_1g3103	f2rl1.L	-1.26649	0.0469888	F2RL1
	XBXL10_1g31417	hes5.7.L	2.05272	0.0293949	HES5
	XBXL10_1g31826	otogl2.L	-1.6718	0.0776365	ENSG00000253107
	XBXL10_1g31921	LOC100127337	-2.99011	0.0776365
	XBXL10_1g31922	XB5932119.L	-3.28188	0.0734758
	XBXL10_1g32042	LOC108696821	1.60141	0.0649444
	XBXL10_1g32129	LOC108695967	-3.8069	0.00337732
	XBXL10_1g32531	LOC121396199	-2.97248	0.000824603
	XBXL10_1g32759	LOC108697460	-1.46	0.0195378	SGTA
	XBXL10_1g33116	atp12a.S	-2.24855	0.00206244	ATP12A
	XBXL10_1g33536	hes5.5.S	1.02268	0.044178	HES5
	XBXL10_1g33737	LOC108697796	-6.06562	0.0198316
	XBXL10_1g33743	LOC100036823	-1.73511	0.00142727	FTH1
	XBXL10_1g34085	LOC121396844	-2.36741	0.0533186
	XBXL10_1g34160	LOC108698118	-0.926176	0.00206244
	XBXL10_1g34201	LOC121396852	-2.34738	0.0797166
	XBXL10_1g34289	tmem250.L	0.769202	0.0329866	TMEM250
	XBXL10_1g34539	alas2.L	-1.14685	0.0978332	ALAS2
	XBXL10_1g34997	phyhdlc.2.L	-3.05178	0.0624154	S100A1
	XBXL10_1g35012	phyhdla.1.L	-4.41094	0.0559274
	XBXL10_1g36661	LOC108699114	-3.15684	0.00284161
	XBXL10_1g36987	s100a1.L	-1.69365	0.0471637
	XBXL10_1g37233	LOC108699763	-2.33432	0.0116671
	XBXL10_1g37234	LOC121397762	-2.84036	0.0329866
	XBXL10_1g38705	mindy1.S	-0.771798	0.0471637	MINDY1
	XBXL10_1g38949	krt12.5.L	-1.77805	0.00855813	KRT24
	XBXL10_1g39477	MGC52622	-1.0367	0.075111	SDCBP
	XBXL10_1g39520	LOC108704326	1.60374	0.089417
	XBXL10_1g39918	LOC108705538	-4.71082	0.0578463	SLC32A1
	XBXL10_1g40289	LOC108701187	-3.83148	0.0386954
	XBXL10_1g40364	LOC108701228	0.912751	0.0779447
	XBXL10_1g40371	slc35f5.L	-0.959031	0.0361179	SLC35F5
	XBXL10_1g41015	hbe1.L	-2.0249	0.00284161	HBG2
	XBXL10_1g41029	LOC108701509	-1.71875	0.0285825	HBZ
	XBXL10_1g41031	hba2.L	-1.79736	0.00477697	HBZ
	XBXL10_1g41035	hbg1.L	-1.83569	0.0198316
	XBXL10_1g41195	ocm1.L	-2.5392	0.0213466	OCM
	XBXL10_1g41503	LOC108701721	-1.56109	0.0155708
	XBXL10_1g41697	LOC108701743	-2.05485	0.0471637
	XBXL10_1g41783	LOC108703965	-4.41576	0.0377934	KLK14
	XBXL10_1g41866	XB994846.L	-3.27354	0.000644682
	XBXL10_1g42081	LOC108703916	0.785617	0.0530618	TRIM65
	XBXL10_1g42880	LOC121399081	-3.02066	0.089417
	XBXL10_1g43022	LOC108702797	1.14053	0.0329866	RAB37
	XBXL10_1g43622	map2.S	-2.44749	0.00814832	MAP2
	XBXL10_1g43750	hbd.S	-1.55341	0.0285825
	XBXL10_1g43759	LOC108703098	-1.86302	0.00334791	HBZ
	XBXL10_1g43761	LOC108703099	-1.35907	0.0985491	HBZ
	XBXL10_1g43763	LOC108702421	-1.9749	0.0116671	HBQ1
	XBXL10_1g43765	hba1.S	-1.36091	0.0808044	HBA2
	XBXL10_1g44079	ppl.S	-0.994704	0.0241396	PPL
	XBXL10_1g44393	LOC108704227	-1.79972	0.0179927
	XBXL10_1g471	htr7l.L	-0.964005	0.0427144	HTR7
	XBXL10_1g4800	kdm4c.S	-0.769743	0.061751	KDM4C
	XBXL10_1g5119	lif.S	-2.3615	0.0695329
	XBXL10_1g5949	LOC121398736	4.74503	0.0386954
	XBXL10_1g6099	LOC108707818	-1.99209	0.00574365
	XBXL10_1g6964	LOC108708110	-3.11781	0.0386954
	XBXL10_1g6966	LOC108708112	-1.3881	0.0155708
	XBXL10_1g7012	c1orf194.L	-1.1905	0.0729154
	XBXL10_1g7453	rad51d.L	0.784273	0.0123387	RAD51D
	XBXL10_1g7725	LOC121400018	0.890723	0.0985491	LINC01102
	XBXL10_1g7898	scel.L	-1.57961	0.0606199	SCEL
	XBXL10_1g816	kit.L	-0.983722	0.0978332	KIT
	XBXL10_1g8224	ppp1r1a.L	-1.4718	0.0934549	PPP1R1A
	XBXL10_1g8295	krt7.L	-0.87756	0.0188637	KRT8
	XBXL10_1g8664	LOC121399678	-4.52623	0.00170164
	XBXL10_1g8729	xdm-w	-7.64582	0.0329866	DMRT1
	XBXL10_1g8779	LOC108707639	0.76463	0.0776365
	XBXL10_1g8792	wdr73.L	0.982232	0.044178
	XBXL10_1g8825	prcp.L	-1.07028	2.59075e-06	PRCP
	XBXL10_1g9676	mkrn3.S	1.39995	0.0511551	MKRN6P
	XBXL10_1g9723	chia.S	1.61529	0.0116671	CHIA
	XBXL10_1g9893	thdl18.S	-2.22276	0.0341705	EYA3
	XBXL10_1g9894	LOC121400559	-4.28043	0.032377
	XBXL10_1g9904	LOC108708919	-5.67471	0.0285825
	XBXL10_1g9907	LOC108709109	-2.0539	0.0638772
	XBXL10_1g9943	sytl1.S	-1.35047	0.0540419
	XBXL10_1g9983	eya3.S	-0.828685	0.075111
STAR + EdgeR
dm-w
	XBXL10_1g15465	LOC108712460	5.44726	0.0104514
	XBXL10_1g7424	ca4.2.L	3.27725	0.0104514
	XBXL10_1g3709	LOC108706546	4.58515	0.0432134	C1QTNF7
	XBXL10_1g4777	tek.S	1.8271	0.0689832	TEK
	XBXL10_1g26938	LOC108718478	6.42728	0.0814063	FAIM2
	XBXL10_1g19716	XB5838993.L	1.86042	0.0937114
	XBXL10_1g10773	slc26a10.S	1.65562	0.0937114	SLC26A10
	XBXL10_1g40801	gbx2.2.L	4.64853	0.0958475	GBX2
scan-w
	XBXL10_1g35421	eladab-a	3.55634	7.47755e-05
	XBXL10_1g35786	chga.L	-1.91526	0.000631411	CHGA
	XBXL10_1g18018	LOC108713473	2.24989	0.00156792	MUC5AC
	XBXL10_1g34277	dbh.L	-2.69112	0.00251146	DBH
	XBXL10_1g26238	pgk1	-2.7623	0.00420512	PGK1
	XBXL10_1g11442	cdpf1.L	-1.47287	0.00420512	CDPF1
	XBXL10_1g43174	LOC108702226	7.20614	0.00525892	USP43
	XBXL10_1g17114	LOC121402257	3.38698	0.00771543	H2AX
	XBXL10_1g37937	slc16a2.S	-2.22354	0.00776715	SLC16A2
	XBXL10_1g569	LOC108696295	-2.83238	0.0137056	FABP1
	XBXL10_1g17546	LOC121402295	-4.06693	0.0223916
	XBXL10_1g17545	LOC108703443	-3.19344	0.0232372
	XBXL10_1g37529	dbh.S	-2.16247	0.025527	DBH
	XBXL10_1g32057	lim2.L	-6.1804	0.035848	LIM2
	XBXL10_1g2329	trac.L	7.31978	0.0497454	TRAV16
	XBXL10_1g34381	cel.2.L	-4.63537	0.0599754	CEL
	XBXL10_1g37817	crb2.S	2.89942	0.0670746	CRB2
ccdc69-w
	XBXL10_1g43762	LOC108702420	-2.21862	0.000952336	HBQ1
	XBXL10_1g32072	LOC108697061	4.07859	0.000952336
	XBXL10_1g887	enpp6.L	3.05976	0.000952336	ENPP6
	XBXL10_1g38675	LOC108700369	-7.09433	0.0208765
	XBXL10_1g4417	palm.S	2.6909	0.0226583	PALM
	XBXL10_1g41015	hbe1.L	-3.41999	0.0323684	HBG2
	XBXL10_1g5270	mmp11.S	10.0034	0.0349283	MMP11
	XBXL10_1g622	sh3bp2.L	2.37072	0.0373488	SH3BP2
	XBXL10_1g35549	c5ar1.L	3.00448	0.0385508	C3AR1
	XBXL10_1g44115	cldn6.1.S	-1.85762	0.0645035	CLDN3
	XBXL10_1g11333	rerg.L	6.08492	0.0645035	RERG
	XBXL10_1g4179	cxcl9.S	-3.75673	0.0684823	XPO4
	XBXL10_1g1538	LOC121393355	10.8642	0.0684823
	XBXL10_1g569	LOC108696295	-1.77572	0.0684823	FABP1
	XBXL10_1g35451	ppt2l.L	-1.97211	0.0684823
	XBXL10_1g24859	xpo5.S	3.15335	0.0684823	XPO5
	XBXL10_1g25970	agtr1.S	3.62294	0.0690449	AGTR1
	XBXL10_1g36985	LOC108699649	-2.67926	0.0690449
	XBXL10_1g26260	cyp2f1.S	9.30132	0.0765148	CYP2C8
MF1
	XBXL10_1g3050	LOC108697111	-7.52046	0.0158596
	XBXL10_1g43040	cdr2l.S	-8.43932	0.0158596	CDR2L
	XBXL10_1g3473	LOC108696007	9.50706	0.0158596	ZSCAN2
MF2
	XBXL10_1g8729	xdm-w	-8.26178	1.23519e-13	DMRT1
	XBXL10_1g31107	apoa5.L	-7.30623	0.00237217
	XBXL10_1g28440	LOC100127252	-6.01335	0.00279168	CYP2W1
	XBXL10_1g28511	LOC100158309	-9.23798	0.00356259	TYR
	XBXL10_1g30091	LOC108696033	-7.77847	0.0143803	PZP
	XBXL10_1g44212	LOC121399024	-3.42333	0.0150762	MFAP4
	XBXL10_1g3968	ucp1.S	2.44623	0.0206312	UCP3
	XBXL10_1g30717	LOC121395415	-2.88145	0.0211985
	XBXL10_1g8948	hpx.L	-5.19044	0.0211985
	XBXL10_1g22487	LOC108705534	3.91706	0.0231881
	XBXL10_1g28385	LOC496175	-2.78807	0.0231881
	XBXL10_1g33085	masp2.S	-5.53767	0.0232444	MASP2
	XBXL10_1g32966	LOC101027275	-4.77731	0.0235789
	XBXL10_1g25989	sgpp2.S	-5.65718	0.0239621	SGPP2
	XBXL10_1g26938	LOC108718478	-7.24524	0.0259167	FAIM2
	XBXL10_1g11202	LOC108710052	-9.15965	0.0259167	THRSP
	XBXL10_1g6540	serpinf2.L	-4.02025	0.0259167
	XBXL10_1g23366	c6orf58.L	-8.70982	0.0335974
	XBXL10_1g15042	akr1d1.S	-2.32846	0.0335974	AKR1D1
	XBXL10_1g37344	serpina1.S	-2.94769	0.0377165	SERPINA1
	XBXL10_1g7963	cpb2.L	-3.14176	0.0475426	CPB2
	XBXL10_1g31213	ca6.L	-5.471	0.0489827	CA6
	XBXL10_1g24521	cyp2b6.L	-7.55774	0.0506886	CYP2C8
	XBXL10_1g7804	proz.L	-2.45909	0.0543034	F10
	XBXL10_1g32518	tmem26.S	2.42967	0.0577374	TMEM26
	XBXL10_1g17575	phlda2.L	4.62535	0.0577374	PHLDA2
	XBXL10_1g40319	apoh.L	-1.64392	0.0577374
	XBXL10_1g17518	clec10a.S	-6.96833	0.0586166
	XBXL10_1g5635	thbs4.S	7.87935	0.0672789	THBS4
	XBXL10_1g8098	LOC108708580	-6.94695	0.0816482	SDR9C7
	XBXL10_1g17574	slc22a18.L	3.63246	0.0856341	SLC22A18
	XBXL10_1g44213	LOC121399151	-4.07545	0.0856341	MFAP4
MF3
	XBXL10_1g11376	cyb5r3.L	-1.97748	1.68196e-05	CYB5R3
	XBXL10_1g23052	LOC108716659	-2.54277	0.000114321
	XBXL10_1g9723	chia.S	2.11552	0.000252994	CHIA
	XBXL10_1g8729	xdm-w	-8.8488	0.000636417
	XBXL10_1g24761	LOC108717285	-2.17492	0.00244629
	XBXL10_1g33743	LOC100036823	-1.73527	0.00248793	FTH1
	XBXL10_1g30226	LOC121395810	-2.78447	0.00250054
	XBXL10_1g30929	atp12a.L	-2.53009	0.00258155	ATP12A
	XBXL10_1g20744	LOC108714924	-4.10769	0.00424205	MUC5AC
	XBXL10_1g41866	XB994846.L	-3.62034	0.00424205
	XBXL10_1g31784	fut2.L	-5.3679	0.00456363	FUT2
	XBXL10_1g6099	LOC108707818	-1.97636	0.00616525
	XBXL10_1g20743	LOC108715185	-3.34116	0.00868442	RBM12
	XBXL10_1g32531	LOC121396199	-3.12393	0.0106457
	XBXL10_1g43622	map2.S	-2.52145	0.0108998	MAP2
	XBXL10_1g6966	LOC108708112	-2.95301	0.0116807
	XBXL10_1g38949	krt12.5.L	-1.88791	0.0116807	KRT24
	XBXL10_1g32129	LOC108695967	-4.07027	0.0116807
	XBXL10_1g9904	LOC108708919	-7.0333	0.0124504
	XBXL10_1g41031	hba2.L	-1.7482	0.0132578	HBZ
	XBXL10_1g1797	LOC108713383	1.7442	0.0132578
	XBXL10_1g11415	LOC108710720	-4.22056	0.0132578
	XBXL10_1g5949	LOC121398736	5.31041	0.0132578
	XBXL10_1g8825	prcp.L	-1.15419	0.0132578	PRCP
	XBXL10_1g1913	igfbpl1.L	-4.8655	0.0132578	IGFBPL1
	XBXL10_1g21588	LOC108715540	-2.86618	0.0140123
	XBXL10_1g19367	frrs1.L	-1.28237	0.0140123	FRRS1
	XBXL10_1g11373	LOC108710708	2.07762	0.016668	INTS13
	XBXL10_1g44393	LOC108704227	-1.90946	0.0196858
	XBXL10_1g23886	sst.1.L	-4.03154	0.0196858	SST
	XBXL10_1g36987	s100a1.L	-2.1381	0.0207753	S100A1
	XBXL10_1g22181	mgp.S	-2.64506	0.0207753
	XBXL10_1g15424	vamp5.S	1.66466	0.0290222
	XBXL10_1g7463	LOC108708308	-6.4057	0.0290222
	XBXL10_1g11333	rerg.L	3.25096	0.0290222	RERG
	XBXL10_1g36661	LOC108699114	-2.87864	0.029343
	XBXL10_1g33737	LOC108697796	-6.48007	0.0300218
	XBXL10_1g23945	atp13a4.L	-5.01511	0.0300218	ATP13A4
	XBXL10_1g25731	sst.1.S	-5.13136	0.0300867	SST
	XBXL10_1g38451	LOC121397797	-2.06859	0.0319637
	XBXL10_1g13564	nt5dc4.L	-1.91749	0.0319637	NT5C2
	XBXL10_1g42672	LOC108702671	1.22827	0.0321955
	XBXL10_1g37233	LOC108699763	-2.24044	0.0336007
	XBXL10_1g43750	hbd.S	-1.56032	0.0350194
	XBXL10_1g16960	clec4e.S	1.34509	0.0355822	PPFIA2
	XBXL10_1g6659	ptchd1.L	-5.42686	0.0367837	PTCHD1
	XBXL10_1g24584	pomc.L	-5.69353	0.0372222	POMC
	XBXL10_1g20691	LOC108715167	-5.67821	0.0372222
	XBXL10_1g34160	LOC108698118	-0.913627	0.0372222
	XBXL10_1g17981	LOC108704982	-3.08024	0.0372222	MUC5AC
	XBXL10_1g41029	LOC108701509	-1.54795	0.0376176	HBZ
	XBXL10_1g43022	LOC108702797	1.29931	0.0388528	RAB37
	XBXL10_1g28511	LOC100158309	-3.44319	0.0408798
	XBXL10_1g21184	LOC108715076	-5.87065	0.0408798	CHST5
	XBXL10_1g9676	mkrn3.S	1.47565	0.0430506	MKRN6P
	XBXL10_1g41035	hbg1.L	-1.78854	0.0430506
	XBXL10_1g43763	LOC108702421	-1.67175	0.0437812	HBQ1
	XBXL10_1g38688	tnfaip8l2.S	1.08993	0.0474327	TNFAIP8L3
	XBXL10_1g22833	LOC108716104	1.8078	0.0478449
	XBXL10_1g41015	hbe1.L	-1.59326	0.0483685	HBG2
	XBXL10_1g14235	epor.L	-1.43482	0.0528874	EPOR
	XBXL10_1g2823	LOC108697103	3.14222	0.0540751
	XBXL10_1g41503	LOC108701721	-1.44855	0.0540751
	XBXL10_1g32223	LOC121395792	2.07955	0.0568327
	XBXL10_1g42081	LOC108703916	0.884821	0.0568327	TRIM65
	XBXL10_1g44438	fbxl16.S	4.83862	0.0568327	FBXL16
	XBXL10_1g28691	LOC108719808	-1.37059	0.0578948	VIPR1
	XBXL10_1g8295	krt7.L	-0.928739	0.0578948	KRT8
	XBXL10_1g38809	s100a11.S	-1.53472	0.0608992
	XBXL10_1g9894	LOC121400559	-4.47647	0.0608992
	XBXL10_1g13740	LOC108711632	-4.8313	0.0608992	ZNF84
	XBXL10_1g27370	trg.L	1.29918	0.0608992
	XBXL10_1g32007	btg5.2.L	-1.38098	0.061177
	XBXL10_1g33116	atp12a.S	-1.89702	0.0628189	ATP12A
	XBXL10_1g18725	LOC121403015	1.09414	0.0646477	MC3R
	XBXL10_1g19102	LOC108714247	-3.88807	0.0646477
	XBXL10_1g39458	tnfrsf6b.L	-3.29172	0.0658749	RYR1
	XBXL10_1g7453	rad51d.L	0.844698	0.0674238	RAD51D
	XBXL10_1g2283	LOC121394372	2.70414	0.0674238
	XBXL10_1g12298	gpr151.L	-3.71105	0.0674238	GPR151
	XBXL10_1g21864	lmx1a.S	-4.6335	0.0674238	LMX1A
	XBXL10_1g15186	LOC108712612	-2.08318	0.0674238
	XBXL10_1g2056	rfx3.L	-2.97734	0.0692578	RFX3
	XBXL10_1g7623	zpld1.L	-5.45657	0.0712781	ZPLD1
	XBXL10_1g13334	LOC108711460	-3.85015	0.0715204	MIR9-3
	XBXL10_1g28578	LOC121395207	0.943221	0.0749401
	XBXL10_1g13799	plekha2.L	1.39387	0.0749401	PLEKHA2
	XBXL10_1g25853	LOC108705376	1.06398	0.0773857
	XBXL10_1g3038	hapln1.L	-4.68748	0.0773857	HAPLN1
	XBXL10_1g25182	LOC108717807	-2.24271	0.0779023
	XBXL10_1g32759	LOC108697460	-1.46759	0.0798441	SGTA
	XBXL10_1g14344	gal3st4.2.L	-3.56076	0.0817158	GAL3ST1
	XBXL10_1g5031	sall2.S	-5.56551	0.0830404	SALL2
	XBXL10_1g29857	chrac1.S	0.983018	0.0860497	CHRAC1
	XBXL10_1g26263	crisp1.3.S	-2.78762	0.0860497	CRISP3
	XBXL10_1g40289	LOC108701187	-3.65746	0.0860497
	XBXL10_1g22073	nog4.S	-3.68149	0.0881932
	XBXL10_1g28709	LOC108719814	-5.97751	0.0888391	FCN2
	XBXL10_1g9333	LOC108709314	4.57659	0.0888391
	XBXL10_1g24489	mep1a.L	-5.12777	0.0903571	MEP1A
	XBXL10_1g21540	cth.S	1.18574	0.0903571	CTH
	XBXL10_1g42068	LOC108703829	-1.44742	0.0903571	SULT1C2
	XBXL10_1g20797	ins.S	-3.93378	0.0903571	INS
	XBXL10_1g41370	grap.L	1.29347	0.0917923	GRAP
	XBXL10_1g26152	LOC121394366	1.97968	0.0926052	SNORA73
STAR + DeSeq2
dm-w
	XBXL10_1g7424	ca4.2.L	3.25073	0.00246353
	XBXL10_1g19447	suco.L	-0.786159	0.00370096	SUCO
	XBXL10_1g20781	ftmt.S	-0.568621	0.00890532	FTH1
	XBXL10_1g4777	tek.S	1.81311	0.00890532	TEK
	XBXL10_1g15465	LOC108712460	5.50798	0.0153228
	XBXL10_1g10773	slc26a10.S	1.63885	0.0185584	SLC26A10
	XBXL10_1g19716	XB5838993.L	1.84651	0.0187318
	XBXL10_1g16417	rab24.S	-0.776596	0.03447	RAB24
	XBXL10_1g793	corin.L	2.84376	0.0359031	CORIN
	XBXL10_1g3709	LOC108706546	4.82937	0.0640189	C1QTNF7
	XBXL10_1g33983	LOC121396631	3.36929	0.0738535
	XBXL10_1g34427	ptges.L	1.237	0.0845847	PTGES
	XBXL10_1g24323	LOC108717156	3.09769	0.0845847	SLC35G2
	XBXL10_1g7438	mmp28.L	1.33597	0.0869937	MMP28
	XBXL10_1g11862	LOC108710742	3.37908	0.0869937
	XBXL10_1g27286	lars2.L	1.11689	0.0889034	LARS2
	XBXL10_1g42392	ppp1r9b.S	1.53111	0.0928216	PPP1R9B
	XBXL10_1g3506	LOC108706470	2.40347	0.0983582	RHOBTB2
scan-w
	XBXL10_1g35421	eladab-a	3.56153	1.22075e-06
	XBXL10_1g18018	LOC108713473	2.24229	0.000170761	MUC5AC
	XBXL10_1g35786	chga.L	-1.92145	0.000170761	CHGA
	XBXL10_1g34277	dbh.L	-2.70591	0.000459371	DBH
	XBXL10_1g17114	LOC121402257	3.41481	0.000459371	H2AX
	XBXL10_1g26238	pgk1	-2.77607	0.000459371	PGK1
	XBXL10_1g37937	slc16a2.S	-2.23844	0.000480278	SLC16A2
	XBXL10_1g11442	cdpf1.L	-1.48029	0.000480278	CDPF1
	XBXL10_1g569	LOC108696295	-2.83729	0.00103876	FABP1
	XBXL10_1g26527	XB5897957.S	1.07846	0.00218654	ZNF25
	XBXL10_1g43174	LOC108702226	6.59166	0.00330879	USP43
	XBXL10_1g37511	LOC108699888	-3.42584	0.00330879	FCN2
	XBXL10_1g17545	LOC108703443	-3.21074	0.00816779
	XBXL10_1g17546	LOC121402295	-4.16664	0.00965049
	XBXL10_1g37529	dbh.S	-2.16926	0.0107072	DBH
	XBXL10_1g37817	crb2.S	2.89565	0.0123644	CRB2
	XBXL10_1g2329	trac.L	6.70537	0.0124907	TRAV16
	XBXL10_1g34381	cel.2.L	-4.6434	0.0152153	CEL
	XBXL10_1g17168	cnn1.S	-4.06048	0.0159119	CNN1
	XBXL10_1g34238	LOC108699499	-2.34318	0.0486212	FCN1
	XBXL10_1g23739	col21a1.L	3.16332	0.065704	COL21A1
	XBXL10_1g11030	mmp1.S	-2.11601	0.065704	MMP8
	XBXL10_1g17939	fads1.L	-1.32613	0.0740894	FADS1
	XBXL10_1g17814	ppfia1.L	1.04513	0.0740894	PPFIA1
	XBXL10_1g35722	cipc.L	6.76961	0.0740894	CIPC
	XBXL10_1g4545	isyna1.S	-1.21008	0.0740894	ISYNA1
	XBXL10_1g13664	LOC108711604	-1.95368	0.0740894	SLC18A1
	XBXL10_1g17014	angptl6.S	-3.85301	0.0740894	ANGPTL2
	XBXL10_1g30134	acta2.L	-2.01401	0.0774523	ACTA2
	XBXL10_1g19954	grip2.L	2.57424	0.080544	GRIP2
	XBXL10_1g11517	akr1c1.L	-0.810323	0.086958	AKR1C1
	XBXL10_1g3262	slc1a3.L	3.96718	0.086958	SLC1A3
ccdc69-w
	XBXL10_1g32072	LOC108697061	4.03393	NA
	XBXL10_1g887	enpp6.L	2.98691	NA	ENPP6
	XBXL10_1g4417	palm.S	2.6297	NA	PALM
	XBXL10_1g622	sh3bp2.L	2.30621	NA	SH3BP2
	XBXL10_1g2983	slc25a46.L	20.9626	NA	SLC25A46
	XBXL10_1g43762	LOC108702420	-2.29566	NA	HBQ1
	XBXL10_1g35549	c5ar1.L	2.92444	NA	C3AR1
	XBXL10_1g9005	cryba1.2.S	20.6208	NA	CRYBB1
	XBXL10_1g5270	mmp11.S	9.10084	NA	MMP11
	XBXL10_1g25970	agtr1.S	3.56005	NA	AGTR1
	XBXL10_1g24859	xpo5.S	3.10081	NA	XPO5
	XBXL10_1g27501	fbxl7.L	2.83744	NA	FBXL7
	XBXL10_1g5047	LOC108707036	1.63354	NA	ADCY2
	XBXL10_1g41015	hbe1.L	-3.52214	0.00316763	HBG2
	XBXL10_1g1538	LOC121393355	9.96483	NA
	XBXL10_1g26260	cyp2f1.S	8.39584	NA	CYP2C8
	XBXL10_1g37463	glipr2.S	2.80495	NA	ENSG00000278926
	XBXL10_1g28352	LOC108719445	3.76011	NA	PLCG1
	XBXL10_1g16105	slc26a4.1.S	1.17274	NA	SLC26A4
	XBXL10_1g38675	LOC108700369	-7.53976	NA
	XBXL10_1g4377	gng7.S	8.25033	NA	GNG7
	XBXL10_1g13944	pgls.L	2.48325	NA	PGLS
	XBXL10_1g44318	LOC108704262	4.62748	NA
	XBXL10_1g3046	acot12.L	2.15586	NA	ACOT12
	XBXL10_1g36393	itln1al.L	7.9786	NA	ITLN2
	XBXL10_1g36546	ensa.L	1.48613	NA	ENSA
	XBXL10_1g35451	ppt2l.L	-2.06295	0.0160822
	XBXL10_1g36985	LOC108699649	-2.77679	0.0160822
	XBXL10_1g35831	cyp46a1.3.L	1.5262	NA	CYP46A1
	XBXL10_1g569	LOC108696295	-1.8455	NA	FABP1
	XBXL10_1g3238	c6.2.L	5.60054	NA	C6
	XBXL10_1g35835	mia2.L	1.22872	NA	MIA2
	XBXL10_1g40911	LOC108701467	7.51476	NA	ADAM23
	XBXL10_1g14954	rassf8.S	3.84718	NA	RASSF8
	XBXL10_1g15274	map2k7.S	1.93366	NA	MAP2K7
	XBXL10_1g10007	cnr2.S	1.89188	NA	CNR1
	XBXL10_1g44115	cldn6.1.S	-1.95082	NA	CLDN3
	XBXL10_1g19529	LOC108714451	4.21181	NA
	XBXL10_1g11333	rerg.L	6.22841	NA	RERG
	XBXL10_1g4357	rorb.2.S	10.706	NA	RORB
	XBXL10_1g15374	stc1.S	1.98848	NA	STC1
	XBXL10_1g42897	LOC108702744	7.46824	NA
	XBXL10_1g5275	gsc2.S	8.07332	NA	GSC2
	XBXL10_1g4179	cxcl9.S	-3.87063	NA	XPO4
	XBXL10_1g36519	LOC108699573	1.68445	NA	APCS
	XBXL10_1g12340	arhgef37.L	2.28528	NA	ARHGEF37
	XBXL10_1g13633	dpysl2.L	1.49388	NA	DPYSL2
	XBXL10_1g42229	mien1.S	-1.48612	NA	MIEN1
	XBXL10_1g11337	slc15a5.L	7.28389	NA	SLC15A5
	XBXL10_1g41714	LOC121398310	-1.81945	NA
	XBXL10_1g30220	nrbf2.L	6.89812	NA	NRBF2
	XBXL10_1g7808	LOC108708455	2.42865	NA	ATP11A
	XBXL10_1g2516	dtx1.L	7.5235	NA	DTX1
	XBXL10_1g7050	znhit3.L	-1.27131	NA
	XBXL10_1g4556	tmem59l.S	7.75153	NA	TMEM59L
	XBXL10_1g24017	LOC108717032	3.25199	NA	SI
	XBXL10_1g41209	otoa.L	1.23167	NA	OTOA
	XBXL10_1g796	nipal1.L	6.79547	NA	NIPAL1
	XBXL10_1g4214	LOC108704544	6.68504	NA	MBOAT4
	XBXL10_1g30553	LOC108705623	7.16595	NA	SFXN2
	XBXL10_1g38420	XB22062963.S	6.67539	NA	CAMKV
	XBXL10_1g18455	pc.1.L	2.22767	NA	PC
	XBXL10_1g20985	LOC108715069	6.83556	NA	C11orf96
	XBXL10_1g13037	cyp1a1.L	3.34078	NA	CYP1A1
	XBXL10_1g37933	uprt.S	6.74903	NA	UPRT
	XBXL10_1g34559	syp.L	4.82519	NA	SYP
	XBXL10_1g460	nagk.L	-1.52164	NA	NAGK
	XBXL10_1g15433	cox5b.1.S	-1.65774	0.0446687	COX5B
	XBXL10_1g38283	LOC108700231	3.88924	NA
	XBXL10_1g30098	LOC108695711	6.38204	NA
	XBXL10_1g27850	lama3.L	-3.5967	NA	LAMA3
	XBXL10_1g43636	map3k13.S	3.98329	NA	MAP3K13
	XBXL10_1g39948	ggt7.L	7.05615	NA	GGT7
	XBXL10_1g44243	hsd3b7.S	0.98269	NA	HSD3B7
	XBXL10_1g8580	LOC108708766	3.63163	NA	FHIP1B
	XBXL10_1g15024	LOC121402303	-3.44329	NA	SNORD3A
	XBXL10_1g27017	agr2.L	-1.80952	NA	AGR2
	XBXL10_1g32772	dnmbp.S	2.6775	NA	DNMBP
	XBXL10_1g7978	acvr1b.L	1.59805	NA	ACVR1B
	XBXL10_1g22022	mgat3.S	1.89414	NA	MGAT3
	XBXL10_1g18837	kctd15.L	1.73793	NA	KCTD15
	XBXL10_1g32358	pdcd4.S	1.20533	NA	PDCD4
	XBXL10_1g8056	LOC108708564	-2.10866	0.0446687	RPL41P1
	XBXL10_1g8596	LOC108708772	2.79058	NA	LRIF1
	XBXL10_1g1537	thop1.L	8.85715	NA	THOP1
	XBXL10_1g19801	LOC121403110	-2.39536	NA
	XBXL10_1g25830	LOC108717452	2.64353	NA	NLGN1
	XBXL10_1g41735	LOC121398215	-1.91733	NA
	XBXL10_1g33718	LOC108697787	3.81944	NA
	XBXL10_1g37770	l1cam.S	4.24696	NA	L1CAM
	XBXL10_1g18073	rbm4.L	6.66889	NA	RBM4B
	XBXL10_1g22661	LOC108716094	7.18056	NA	SUSD4
	XBXL10_1g43759	LOC108703098	-2.32123	NA	HBZ
	XBXL10_1g34034	zbtb17.S	1.40599	NA	ZBTB17
	XBXL10_1g41019	hbg2.L	-1.47435	0.0446687	HBB
	XBXL10_1g29295	f13a1.S	2.02545	NA	F13A1
	XBXL10_1g25130	acss1.S	1.11876	NA	ACSS1
	XBXL10_1g44161	LOC495470	-1.74069	NA
	XBXL10_1g36744	LOC108699407	6.99187	NA
	XBXL10_1g35309	mmgt1.L	-0.958348	NA	MMGT1
	XBXL10_1g35805	serpina3k.L	6.24674	NA	SERPINA7
	XBXL10_1g12509	lum.L	-2.74799	NA	LUM
	XBXL10_1g8802	gdpd5.L	2.30215	NA	GDPD5
	XBXL10_1g960	glrb.L	7.11461	NA	GLRB
	XBXL10_1g26961	LOC108718846	-1.8055	0.0446687	SEM1
	XBXL10_1g43935	scnn1g.S	5.19731	NA	SCNN1G
	XBXL10_1g41673	LOC108706148	-1.59276	NA	ENSG00000291143
	XBXL10_1g40473	cxcr1.L	7.25313	NA	CXCR2
	XBXL10_1g30816	LOC108696306	6.32346	NA	BTBD18
	XBXL10_1g2054	slc1a1.L	2.0926	NA	SLC1A1
	XBXL10_1g43368	retreg2.S	2.18271	NA	RETREG2
	XBXL10_1g27373	epdr1.L	2.12024	NA	EPDR1
	XBXL10_1g7787	rgn.L	-1.78329	0.0446687	RGN
	XBXL10_1g10565	ednrb.S	2.39174	NA	EDNRB
	XBXL10_1g26138	alkal2.S	5.68102	NA	ALKAL2
	XBXL10_1g38452	LOC108700315	2.90778	NA	PLEKHG3
	XBXL10_1g32993	rgr.S	6.45141	NA	RGR
	XBXL10_1g11022	birc2.S	1.11597	NA	BIRC2
	XBXL10_1g2252	LOC101027262	-4.89484	NA	IGHV3-43
	XBXL10_1g19056	LOC108714215	2.94958	NA
	XBXL10_1g34086	rpl10.L	-1.96921	0.0446687	RPL10
	XBXL10_1g11957	cracr2a.L	2.23092	NA	CRACR2A
	XBXL10_1g40907	eef1b2.L	-2.18995	0.0446687	EEF1B2
	XBXL10_1g35780	ndufb1.L	-2.10563	0.0446687	NDUFB1
	XBXL10_1g25912	ssr3.S	-1.19852	0.0446687	SSR3
	XBXL10_1g41612	LOC121398191	2.27164	NA
	XBXL10_1g24220	klhl24.L	2.37384	NA	KLHL24
	XBXL10_1g3507	rdh11.S	-2.43058	NA
	XBXL10_1g8006	rhebl1.L	-5.44533	NA	ENSG00000288948
	XBXL10_1g4853	cbwd1.1.S	3.34419	NA
	XBXL10_1g43123	abcc3.S	4.73008	NA	ABCC3
	XBXL10_1g9767	LOC108709468	3.86978	NA	KCNC4
	XBXL10_1g31891	LOC108695915	1.71165	NA	SULT2A1
	XBXL10_1g19207	uqcrh.L	-2.1383	0.0446687	UQCRH
	XBXL10_1g40168	myocd.L	4.32197	NA	MYOCD
	XBXL10_1g29007	rpl15.S	-2.14583	0.0446687	RPL15
	XBXL10_1g5465	LOC108707195	-2.30733	NA	C5orf63
	XBXL10_1g37529	dbh.S	1.69522	NA	DBH
	XBXL10_1g9633	tspan7.S	1.29537	NA	TSPAN7
	XBXL10_1g41600	mmp25.L	1.49152	NA	MMP17
	XBXL10_1g35442	cyp21a2.1.L	1.23755	NA	CYP21A2
	XBXL10_1g1549	rps15.L	-2.13139	0.0446687	RPS15
	XBXL10_1g31304	c1orf50.L	-1.00513	NA	C1orf50
	XBXL10_1g27446	cmbl.L	-1.61963	0.0446687	CMBL
	XBXL10_1g38223	polr2i.S	-1.95445	0.0446687	POLR2I
	XBXL10_1g10804	LOC496010	-1.21638	NA	METTL7A
	XBXL10_1g30383	LOC121395347	7.04272	NA	SFXN2
	XBXL10_1g44029	LOC108703224	7.05544	NA	TEX2
	XBXL10_1g24519	LOC108716251	3.00589	NA	CYP2C18
	XBXL10_1g12291	grxcr2.L	6.60693	NA	GRXCR2
	XBXL10_1g39970	rbm39.L	1.04115	NA	RBM39
	XBXL10_1g18541	LOC398156	-1.55048	NA
	XBXL10_1g19320	sec16b.L	5.31612	NA	SEC16B
	XBXL10_1g29881	fucolectin.S	-2.41356	NA
	XBXL10_1g41098	nde1.L	1.62624	NA	NDE1
	XBXL10_1g13613	stc1.L	1.42564	NA	STC1
	XBXL10_1g21195	dynlrb2.S	-1.66935	NA	DYNLRB2
	XBXL10_1g6787	LOC398653	-2.064	0.0446687	RPLP2
	XBXL10_1g3015	ttc37.L	1.64871	NA	TTC37
	XBXL10_1g23086	stx11.L	6.82493	NA	STX11
	XBXL10_1g44087	mss51.S	3.61599	NA
	XBXL10_1g21965	apold1.S	6.5671	NA	APOLD1
	XBXL10_1g26025	ngef.S	1.75425	NA	NGEF
	XBXL10_1g26206	wdr35.S	2.99604	NA	WDR35
	XBXL10_1g26263	crisp1.3.S	6.34458	NA	CRISP3
	XBXL10_1g33840	xrcc1.S	2.8257	NA	XRCC1
	XBXL10_1g34285	LOC108699510	1.6474	NA
	XBXL10_1g41017	XB5745823.L	-1.79002	0.0446687	HBG1
	XBXL10_1g24215	arhgef4.L	2.62986	NA	ARHGEF4
	XBXL10_1g14707	psmb6.L	-1.28764	0.0446687	PSMB6
	XBXL10_1g37772	ssr4.S	-0.839522	0.0446687	SSR4
	XBXL10_1g34975	gdpd2.L	-3.8296	NA	GDPD2
	XBXL10_1g43971	nme4.S	-1.46468	NA	NME4
	XBXL10_1g7192	maoa.L	1.88723	NA	MAOA
	XBXL10_1g16073	hgf.S	2.36654	NA	HGF
	XBXL10_1g32226	tmem147.L	-1.32615	0.0446687	TMEM147
	XBXL10_1g4298	apba3.S	1.71393	NA	APBA3
	XBXL10_1g8476	LOC108704688	-3.70329	NA	SLN
	XBXL10_1g5153	LOC121399475	-1.01604	0.0446687	SDSL
	XBXL10_1g9565	dennd2c.S	6.35633	NA	DENND2C
	XBXL10_1g7406	ptrh2.L	-1.37085	NA	PTRH2
	XBXL10_1g39971	romo1.L	-1.62464	0.0446687	ROMO1
	XBXL10_1g7325	col9a2.L	-5.12133	NA	COL9A2
	XBXL10_1g38773	ufc1.S	-1.36449	0.0446687	UFC1
	XBXL10_1g1275	ereg.L	-1.16213	NA
	XBXL10_1g5468	tex43.S	-1.6943	NA
	XBXL10_1g10794	LOC100127312	-1.36987	NA
	XBXL10_1g32223	LOC121395792	-3.50287	NA
	XBXL10_1g21451	ndrg4.S	1.47764	NA	NDRG4
	XBXL10_1g43764	hba4.S	-1.77607	0.0446687
	XBXL10_1g35885	MGC99269	1.63425	NA
	XBXL10_1g29266	LOC108720086	-2.14349	NA
	XBXL10_1g1875	LOC108713414	3.81431	NA	TRABD2A
	XBXL10_1g23300	abracl.L	-2.15331	0.0446687	ABRACL
	XBXL10_1g37162	rgs6.S	6.71329	NA	RGS6
	XBXL10_1g21916	snu13.S	-1.01103	0.0446687	SNU13
	XBXL10_1g709	qdpr.L	-1.45785	0.0446687	QDPR
	XBXL10_1g18690	urah.L	-1.09187	NA	URAHP
	XBXL10_1g22852	prokr2.L	4.46066	NA	PROKR2
	XBXL10_1g5774	prkaa2.S	1.1372	NA	PRKAA1
	XBXL10_1g17467	psmb6.S	-1.35959	0.045446	PSMB6
	XBXL10_1g1491	LOC108696621	6.10629	NA
	XBXL10_1g25895	LOC121394390	-2.95842	NA
	XBXL10_1g4395	cbarp.S	3.48706	NA	CBARP
	XBXL10_1g44300	LOC108704254	1.46615	NA	ZNF271P
	XBXL10_1g27394	ouro2.L	-2.85985	NA	KRT1
	XBXL10_1g22882	LOC121393622	-2.47836	NA	PLEKHM3
	XBXL10_1g4854	XB5815362.S	1.08256	NA	CYP2D7
	XBXL10_1g9950	med18.S	-1.45387	NA	MED18
	XBXL10_1g42888	LOC121399019	6.30327	NA
	XBXL10_1g18418	cd248.L	-1.90253	NA	CD248
	XBXL10_1g9990	maneal.S	3.96525	NA	MANEAL
	XBXL10_1g44248	LOC108705277	-1.61095	NA
	XBXL10_1g5539	glrx.S	-1.12527	0.045446
	XBXL10_1g25590	sh3bgrl2.S	-1.48974	NA	SH3BGRL2
	XBXL10_1g8195	mettl7a.2.L	-1.25785	0.045446	METTL7A
	XBXL10_1g35318	tmtops.L	6.72637	NA
	XBXL10_1g15458	pcna.S	-1.6742	0.045446	PCNA
	XBXL10_1g7856	gpr18.L	-1.84583	NA	GPR18
	XBXL10_1g25721	gmnc.S	5.90759	NA	GMNC
	XBXL10_1g11318	timm10b.S	-0.852448	NA	TIMM10B
	XBXL10_1g11370	rassf8.L	2.23543	NA	RASSF8
	XBXL10_1g1638	LOC108712868	4.40208	NA
	XBXL10_1g18409	bbs1.L	1.56943	NA	BBS1
	XBXL10_1g27143	rpl15.L	-1.93854	0.045446	RPL15
	XBXL10_1g5064	LOC108707041	5.3473	NA
	XBXL10_1g14650	rangrf.L	-0.961407	NA
	XBXL10_1g23615	irf6.2.L	5.07294	NA	IRF6
	XBXL10_1g20781	ftmt.S	-1.36122	0.045446	FTH1
	XBXL10_1g11929	uhrf1bp1l.L	1.93346	NA	UHRF1BP1L
	XBXL10_1g34002	micos10.S	-1.77995	0.045446	MICOS10
	XBXL10_1g39246	slc13a3.L	1.71812	NA	SLC13A3
	XBXL10_1g43468	LOC108702971	-5.56643	NA	KCNH7
	XBXL10_1g42893	snrpb.S	-1.1703	0.045446	SNRPB
	XBXL10_1g3105	crhbp.L	4.14765	NA	CRHBP
	XBXL10_1g13048	pclaf.L	-1.59144	0.045446	PCLAF
	XBXL10_1g41858	setd1a.L	4.57624	NA	SETD1A
	XBXL10_1g20944	ano1.S	2.58222	NA	ANO1
	XBXL10_1g30991	LOC108695823	-1.67947	NA
	XBXL10_1g37031	dpm3.L	-1.44006	NA	DPM3
	XBXL10_1g28248	sybu.L	4.02968	NA	SYBU
	XBXL10_1g9699	ren.S	-1.78473	NA	REN
	XBXL10_1g37475	lrsam1.S	1.37309	NA	LRSAM1
	XBXL10_1g23407	sgk1.L	0.880655	0.045446	SGK1
	XBXL10_1g41216	eef2k.L	2.36838	NA	EEF2K
	XBXL10_1g8155	os9.L	1.04645	NA	OS9
	XBXL10_1g11261	LOC121400730	-4.39501	NA
	XBXL10_1g1818	LOC108696791	-2.33855	NA
	XBXL10_1g12545	ntn4.L	1.3941	NA	NTN4
	XBXL10_1g17110	LOC121402256	-1.85874	NA	H2AC12
	XBXL10_1g36895	LOC108699444	-1.65306	NA	RNF213
	XBXL10_1g7323	LOC108707508	4.0217	NA	KCNQ4
	XBXL10_1g38818	LOC108700425	-2.21314	NA
	XBXL10_1g41710	LOC121398311	-3.3613	NA
	XBXL10_1g4862	LOC121398708	-1.91916	NA	PRSS12
	XBXL10_1g7640	wsb1.L	0.870822	0.045446	WSB1
	XBXL10_1g33504	rcn2.S	1.49328	NA	RCN2
	XBXL10_1g28138	calb1.L	1.40835	NA	CALB1
	XBXL10_1g27750	dsel.L	-2.25866	NA	DSEL
	XBXL10_1g44031	LOC108703225	-1.85801	0.045446	RPS2
	XBXL10_1g29166	ino80c.S	-1.51741	NA	INO80C
	XBXL10_1g21345	snrpe.S	-1.35446	0.045446	SNRPE
	XBXL10_1g25147	XB5862139.S	5.91111	NA	MAL2
MF1
	XBXL10_1g3473	LOC108696007	8.94927	0.00252071	ZSCAN2
	XBXL10_1g33805	LOC121396658	6.19568	0.00252071
	XBXL10_1g4417	palm.S	2.76215	0.00750097	PALM
	XBXL10_1g3050	LOC108697111	-7.93543	0.017345
	XBXL10_1g41812	mfap4.2.L	5.0298	0.017345	MFAP4
	XBXL10_1g42897	LOC108702744	8.63785	0.0475473
	XBXL10_1g16577	LOC121402219	7.57719	0.0475473
MF2
	XBXL10_1g8729	xdm-w	-8.47581	4.48475e-10	DMRT1
	XBXL10_1g17575	phlda2.L	4.64647	0.000833008	PHLDA2
	XBXL10_1g6540	serpinf2.L	-4.01291	0.0013708
	XBXL10_1g3968	ucp1.S	2.45992	0.0013708	UCP3
	XBXL10_1g22487	LOC108705534	3.96678	0.00171285
	XBXL10_1g44212	LOC121399024	-3.40738	0.00171285	MFAP4
	XBXL10_1g32966	LOC101027275	-4.78472	0.00346751
	XBXL10_1g37344	serpina1.S	-2.93431	0.00399296	SERPINA1
	XBXL10_1g32518	tmem26.S	2.44828	0.00509863	TMEM26
	XBXL10_1g17574	slc22a18.L	3.655	0.00509863	SLC22A18
	XBXL10_1g8948	hpx.L	-5.24232	0.0054069
	XBXL10_1g28440	LOC100127252	-6.27167	0.00705018	CYP2W1
	XBXL10_1g44213	LOC121399151	-4.06013	0.00708888	MFAP4
	XBXL10_1g28385	LOC496175	-2.78008	0.00896918
	XBXL10_1g5635	thbs4.S	7.3338	0.00896918	THBS4
	XBXL10_1g30717	LOC121395415	-2.88165	0.00896918
	XBXL10_1g42229	mien1.S	9.21826	0.0176166	MIEN1
	XBXL10_1g43578	ag1.S	5.54268	0.0200782	AGR2
	XBXL10_1g30091	LOC108696033	-7.14447	0.023839	PZP
	XBXL10_1g15042	akr1d1.S	-2.31259	0.0240666	AKR1D1
	XBXL10_1g33085	masp2.S	-5.76504	0.0240666	MASP2
	XBXL10_1g2572	LOC108715734	4.05292	0.0240666	MYO18B
	XBXL10_1g28511	LOC100158309	-9.49927	0.0240666	TYR
	XBXL10_1g22983	hebp2.L	3.38957	0.0240666
	XBXL10_1g7963	cpb2.L	-3.12143	0.0240666	CPB2
	XBXL10_1g40319	apoh.L	-1.64749	0.0339139
	XBXL10_1g7804	proz.L	-2.45096	0.0468895	F10
	XBXL10_1g40122	jmjd6.L	-0.806923	0.0488384	JMJD6
	XBXL10_1g41191	ocm4.10.L	3.47498	0.0488384
	XBXL10_1g10283	psph.S	-1.48768	0.0626371	PSPH
	XBXL10_1g27406	fhod3.L	4.99305	0.0626371	FHOD3
	XBXL10_1g8097	rdh7.L	-1.34331	0.0710704	RDH16
	XBXL10_1g9804	rab7b.S	2.20557	0.0724968	RAB7B
	XBXL10_1g4136	LOC100037108	3.38293	0.0724968	SNCA
	XBXL10_1g25287	agt.S	-2.82807	0.0724968
	XBXL10_1g36814	LOC108699432	4.79341	0.0724968	CASQ1
	XBXL10_1g25986	serpine2.S	4.31806	0.0724968	SERPINE2
	XBXL10_1g11129	gab2.S	3.01507	0.0970709	GAB2
	XBXL10_1g35642	ryr1.L	3.65733	0.0970709	RYR1
	XBXL10_1g25989	sgpp2.S	-5.88567	0.0992015	SGPP2
	XBXL10_1g16367	spic.S	6.93877	0.0992015	SPIC
	XBXL10_1g33866	LOC108705051	1.69777	0.0992015	CMKLR1
	XBXL10_1g458	cyp26b1.L	2.3811	0.0992015	CYP26B1
	XBXL10_1g30508	ankrd1.L	3.75766	0.0992015	ANKRD1
	XBXL10_1g24521	cyp2b6.L	-6.92458	0.0992015	CYP2C8
	XBXL10_1g41193	ocm4.5.L	5.26491	0.0992015	OCM
	XBXL10_1g8707	slco2b1.L	1.72574	0.0992015	SLCO2B1
MF3
	XBXL10_1g10568	LOC108709769	-1.75747	0.044188	SCEL
	XBXL10_1g10880	krt7.S	-1.44188	0.0602618	KRT8
	XBXL10_1g1090	nudt6.L	0.650205	0.0891491	NUDT6
	XBXL10_1g11333	rerg.L	3.41327	0.0325054	RERG
	XBXL10_1g11373	LOC108710708	2.07255	0.00732312	INTS13
	XBXL10_1g11376	cyb5r3.L	-1.94519	9.25298e-07	CYB5R3
	XBXL10_1g11415	LOC108710720	-4.48113	0.0325054
	XBXL10_1g12670	gpr85.L	1.19685	0.0607084	GPR85
	XBXL10_1g13564	nt5dc4.L	-1.88341	0.0216313	NT5C2
	XBXL10_1g14235	epor.L	-1.47407	0.0326116	EPOR
	XBXL10_1g14966	LOC108712527	-0.781085	0.0378221	ARNTL2
	XBXL10_1g15186	LOC108712612	-2.24923	0.02823
	XBXL10_1g1636	plekhj1.L	0.98933	0.0674482	PLEKHJ1
	XBXL10_1g16960	clec4e.S	1.2851	0.0392936	PPFIA2
	XBXL10_1g1797	LOC108713383	1.50453	0.0436698
	XBXL10_1g17981	LOC108704982	-3.03078	0.00919958	MUC5AC
	XBXL10_1g18018	LOC108713473	-1.71842	0.0419294	MUC5AC
	XBXL10_1g1855	nr2f6.L	-0.641955	0.0476608	NR2F6
	XBXL10_1g18725	LOC121403015	1.10049	0.0325054	MC3R
	XBXL10_1g1913	igfbpl1.L	-5.19245	0.0153775	IGFBPL1
	XBXL10_1g19367	frrs1.L	-1.29147	0.00667707	FRRS1
	XBXL10_1g19393	fnbp1l.L	-0.765165	0.0371178	FNBP1L
	XBXL10_1g2056	rfx3.L	-2.98668	0.0445299	RFX3
	XBXL10_1g20743	LOC108715185	-3.24983	0.00111568	RBM12
	XBXL10_1g20744	LOC108714924	-4.0314	0.00111568	MUC5AC
	XBXL10_1g20779	fads2.S	0.612611	0.0557521	FADS2
	XBXL10_1g20797	ins.S	-4.06793	0.0371178	INS
	XBXL10_1g21588	LOC108715540	-2.89628	0.0161156
	XBXL10_1g2180	sema4d.L	-0.936436	0.088503	SEMA4D
	XBXL10_1g22181	mgp.S	-2.85758	0.0161156
	XBXL10_1g22605	slc30a1.L	-0.758222	0.0325054	SLC30A1
	XBXL10_1g22833	LOC108716104	1.59845	0.0731903
	XBXL10_1g23052	LOC108716659	-2.53356	1.40921e-05
	XBXL10_1g23886	sst.1.L	-4.07691	0.0214201	SST
	XBXL10_1g23945	atp13a4.L	-5.00638	0.0703966	ATP13A4
	XBXL10_1g24557	tdh.L	-1.18826	0.0534278	TDH
	XBXL10_1g24761	LOC108717285	-2.1852	0.00111568
	XBXL10_1g25182	LOC108717807	-2.28197	0.0557521
	XBXL10_1g26263	crisp1.3.S	-3.35721	0.00939733	CRISP3
	XBXL10_1g28511	LOC100158309	-3.95404	0.00111568	TYR
	XBXL10_1g28578	LOC121395207	0.928181	0.0371178
	XBXL10_1g28691	LOC108719808	-1.3182	0.0654238	VIPR1
	XBXL10_1g30096	LOC108696035	3.02225	0.0872697
	XBXL10_1g30226	LOC121395810	-2.66529	0.00111568
	XBXL10_1g30230	LOC108696965	-3.55531	0.0891491
	XBXL10_1g30929	atp12a.L	-2.86837	3.23453e-05	ATP12A
	XBXL10_1g3103	f2rl1.L	-1.24563	0.0557521	F2RL1
	XBXL10_1g31784	fut2.L	-4.87671	0.044188	FUT2
	XBXL10_1g31921	LOC100127337	-3.62761	0.0904324
	XBXL10_1g32042	LOC108696821	1.70465	0.0565216
	XBXL10_1g32129	LOC108695967	-4.16354	0.00667707
	XBXL10_1g32531	LOC121396199	-2.93552	0.0149181
	XBXL10_1g32759	LOC108697460	-1.45642	0.0404664	SGTA
	XBXL10_1g33116	atp12a.S	-2.2894	0.00667707	ATP12A
	XBXL10_1g33737	LOC108697796	-5.94361	0.0371178
	XBXL10_1g33743	LOC100036823	-1.72174	0.00111568	FTH1
	XBXL10_1g34160	LOC108698118	-0.914396	0.00667707
	XBXL10_1g34289	tmem250.L	0.810016	0.0373514	TMEM250
	XBXL10_1g34539	alas2.L	-1.15911	0.0891491	ALAS2
	XBXL10_1g36661	LOC108699114	-2.94008	0.0325054
	XBXL10_1g37233	LOC108699763	-2.31282	0.0204474
	XBXL10_1g38705	mindy1.S	-0.830921	0.0346004	MINDY1
	XBXL10_1g38949	krt12.5.L	-1.7898	0.00732312	KRT24
	XBXL10_1g40289	LOC108701187	-4.0798	0.0417614
	XBXL10_1g40371	slc35f5.L	-0.964345	0.0674482	SLC35F5
	XBXL10_1g41015	hbe1.L	-2.01693	0.00111568	HBG2
	XBXL10_1g41029	LOC108701509	-1.69859	0.00667707	HBZ
	XBXL10_1g41031	hba2.L	-1.79024	0.00391994	HBZ
	XBXL10_1g41035	hbg1.L	-1.80219	0.0289514
	XBXL10_1g41503	LOC108701721	-1.56363	0.0216313
	XBXL10_1g41783	LOC108703965	-3.79365	0.0216313	KLK14
	XBXL10_1g41866	XB994846.L	-3.2595	0.0116819
	XBXL10_1g42068	LOC108703829	-1.44954	0.0891491	SULT1C2
	XBXL10_1g42081	LOC108703916	0.807586	0.0371178	TRIM65
	XBXL10_1g42384	slc4a1.S	-1.24921	0.0720531	SLC4A1
	XBXL10_1g43022	LOC108702797	1.13776	0.0778633	RAB37
	XBXL10_1g43622	map2.S	-2.45973	0.00642014	MAP2
	XBXL10_1g43750	hbd.S	-1.53964	0.0226757
	XBXL10_1g43759	LOC108703098	-1.88829	0.00111568	HBZ
	XBXL10_1g43763	LOC108702421	-1.91598	0.00642014	HBQ1
	XBXL10_1g44393	LOC108704227	-1.78781	0.0149181
	XBXL10_1g5949	LOC121398736	4.77792	0.0676951
	XBXL10_1g6099	LOC108707818	-1.9969	0.00398726
	XBXL10_1g6966	LOC108708112	-2.89681	0.00732312
	XBXL10_1g7453	rad51d.L	0.796167	0.026714	RAD51D
	XBXL10_1g7463	LOC108708308	-5.72799	0.0557521
	XBXL10_1g7898	scel.L	-1.5698	0.0897013	SCEL
	XBXL10_1g8295	krt7.L	-0.874283	0.02823	KRT8
	XBXL10_1g8729	xdm-w	-7.66367	0.0371178	DMRT1
	XBXL10_1g8792	wdr73.L	0.988562	0.0720531
	XBXL10_1g8825	prcp.L	-1.14597	0.00391994	PRCP
	XBXL10_1g9676	mkrn3.S	1.40958	0.0592495	MKRN6P
	XBXL10_1g9723	chia.S	1.63679	0.00919958	CHIA
	XBXL10_1g9894	LOC121400559	-4.45436	0.0216313
	XBXL10_1g9904	LOC108708919	-6.29421	0.0118564
