# Supplementary material for: Functional dissection and assembly of a small, newly evolved, W chromosome-specific genomic region of the African clawed frog Xenopus laevis
Source: PLoS Genet. 2023 Oct 4;19(10):e1010990. doi: 10.1371/journal.pgen.1010990 (PMC10578606; doi:10.1371/journal.pgen.1010990)
Supplement: S2 Table — Results are listed for three gene ontology categories (biological process, molecular function, cellular component); subcategories with significant enrichment follow their parent category and are indicated wi“h”">"s, which reflect the degree of nestedness. For each gene analysisyis, the number of differentially expressed genes is indicated (# DE) and NS indicates no significant enrichment. Analyses were performed for each quantification method (Kallisto, STAR) and each analysis method (EdgeR, DeSeq2) and the false detection rate P-value is indicated for each significantly enriched annotation (FDR). Because a putative human ortholog was not identified for some transcripts (S1 Table), the number of genes used in the gene ontology analysis was generally lower than the number of differentially expressed genes. (XLSX) [file pgen.1010990.s012.xlsx]

## Sheet: Sheet1
Table S2. Gene ontology analysis of differentially expression genes in the developing gonads for three knockout lines (dm-w, scan-w, ccdc69-w) compared to wildtype sisters, and for wildtype males compared to wildtype females (MF1, MF2, MF3). Results are listed for three gene ontology categories (biological process, molecular function, cellular component); subcategories with significant enrichment…
Analysis and gene	# DE	GO Biological process	FDR	GO molecular function	FDR	GO cellular component	FDR
Kallisto + EdgeR
dm-w	13	NS	–	NS	–	NS	–
scan-w	23	NS	–	NS	–	NS	–
ccdc69-w	55	NS	–	NS	–	NS	–
MF1	4	NS	–	NS	–	NS	–
MF2	44	NS	–	NS	–	serine-type endopeptidase complex	0.00793
						>serine-type peptidase complex	0.0159
MF3	158	oxygen transport	0.0105	haptoglobin binding	0.000809	haptoglobin-hemoglobin complex	0.000442
		>gas transport	0.025	oxygen carrier activity	0.00133	hemoglobin complex	0.000301
		hydrogen peroxide catabolic process	0.0393	oxygen binding	0.0351	extracellular exosome	0.0296
						>extracellular vesicle	0.0277
						>>extracellular membrane-bounded organelle	0.0199
						>>>extracellular organelle	0.0232
						>extracellular space	0.0198
Kallisto + DeSeq2
dm-w	33	NS	–	NS	–	NS	–
scan-w	34	NS	–	NS	–	chromaffin granule	0.0413
						>>>>>vesicle	0.000563
						collagen-containing extracellular matrix	0.00106
						>extracellular matrix	0.000189
						>>external encapsulating structure	9.61e-05
						extracellular exosome	0.0317
						>extracellular vesicle	0.0306
						>>extracellular membrane-bounded organelle	0.0246
						>>>extracellular organelle	0.0273
						>>>>extracellular region	0.00172
						>extracellular space	7.61e-05
						nucleus	0.0386
ccdc69-w	128	NS	–	glycerophosphodiester phosphodiesterase activity	0.0241	NS	–
MF1	14	NS	–	NS	–	NS	–
MF2	14	NS	–	NS	–	NS	–
MF3	150	oxygen transport	0.00997	haptoglobin binding	0.00077	haptoglobin-hemoglobin complex	0.000421
		>gas transport	0.0238	oxygen carrier activity	0.00127	hemoglobin complex	0.000286
		hydrogen peroxide catabolic process	0.0375	oxygen binding	0.0335
STAR + EdgeR
dm-w	8	NS	–	NS	–	NS	–
scan-w	17	NS	–	NS	–	NS	–
ccdc69-w	19	oxygen transport	0.0121	haptoglobin binding	0.0585	haptoglobin-hemoglobin complex	0.0576
		>gas transport	0.016	nuclear export signal receptor activity	0.0414	hemoglobin complex	0.034
		hydrogen peroxide catabolic process	0.0241	>molecular carrier activity	0.00157
		>hydrogen peroxide metabolic process	0.0423	oxygen carrier activity	0.0446
		cellular oxidant detoxification	0.00614	antioxidant activity	0.0486
		>cellular detoxification	0.00476
		>>detoxification	0.0047
		>>>response to toxic substance	0.0152
		>>cellular response to toxic substance	0.00392
MF1	3	NS	–	NS	–	NS	–
MF2	32	NS	–	monooxygenase activity	0.0269	NS	–
MF3	105	NS	–	haptoglobin binding	0.0207	hemoglobin complex	0.000128
				oxygen carrier activity	0.0261	haptoglobin-hemoglobin complex	0.00525
				sulfotransferase activity	0.0291
STAR + DeSeq2
dm-w	18	NS	–	NS	–	NS	–
scan-w	32	NS	–	carboxylic acid binding	0.0174	collagen-containing extracellular matrix	0.00944
						>extracellular matrix	0.00995
						>>external encapsulating structure	0.0067
						extracellular space	0.0183
						vesicle	0.00538
ccdc69-w	263	NS	–	glycerophosphodiester phosphodiesterase activity	0.0195	NS	–
				oxygen binding	0.0257
				steroid hydroxylase activity	0.0241
				>monooxygenase activity	0.0275
				heme binding	0.0263
				>tetrapyrrole binding	0.0221
				organic acid binding	0.021
				iron ion binding	0.018
				DNA binding	0.0257
MF1	7	NS	–	NS	–	NS	–
MF2	47	NS	–	retinoic acid 4-hydroxylase activity	0.00405	terminal cisterna	0.0504
				>oxidoreductase activity acting with incorporation or reduction of molecular oxygen	0.0057	Z disc	0.0361
				>monooxygenase activity	0.00311	>I band	0.0156
				iron ion binding	0.0138	>>sarcomere	0.0338
						>>>myofibril	0.0383
						>>>>contractile fiber	0.0365
MF3	95	NS	–	haptoglobin binding	0.0218	hemoglobin complex	0.000138
				oxygen carrier activity	0.0275	haptoglobin-hemoglobin complex	0.00554
