# Supplementary material for: Functional dissection and assembly of a small, newly evolved, W chromosome-specific genomic region of the African clawed frog Xenopus laevis
Source: PLoS Genet. 2023 Oct 4;19(10):e1010990. doi: 10.1371/journal.pgen.1010990 (PMC10578606; doi:10.1371/journal.pgen.1010990)
Supplement: S3 Table — All genes were obtained from Piprek et al. (2018) [1] with the exception of the estrogen receptor. Dm-w was deliberately not included in this list because this gene was knocked out in one of our mutant lines. (XLSX) [file pgen.1010990.s013.xlsx]

## Sheet: Sheet1
Table S3. Sex-related genes used to evaluate whether knockout mutations led to masculinization of gonad transcriptomes in tadpole stage 50. All genes were obtained from Piprek et al. (2018) with the exception of the estrogen receptor. Dm-w was deliberately not included in this list because this gene was knocked out in one of our mutant lines.
Category	Gene name	Xenbase acronym	Xenbase transcript ID
Female related	Steroidogenic factor 1	nr5a1.L	XBXL10_1g34625
		LOC108700024	XBXL10_1g37811
	Wilms tumor 1	wnt1.S	XBXL10_1g10668
	Wilms tumor 1	wnt1.L	XBXL10_1g7999
	forkhead box L2	foxl2.L	XBXL10_1g24241
		foxl2.S	XBXL10_1g26060
	GATA binding protein 4	gata4.L	XBXL10_1g24554
	GATA binding protein 4	gata4.S	XBXL10_1g26280
	beta-catenin	ctnnb1.L	XBXL10_1g27265
		ctnnb1.S	XBXL10_1g29076
	empty spiricels homeobox 2	emx2.L	XBXL10_1g30057
		emx2.S	XBXL10_1g32392
	wingless-Type MMTV integration site family member 4	wnt4.L	XBXL10_1g31301
		wnt4.S	XBXL10_1g33473
	follistatin	fst.L	XBXL10_1g3211
		fst.S	XBXL10_1g5748
	bone morphogenetic protein 4	bmp4.L	XBXL10_1g35876
	bone morphogenetic protein 4	bmp4.S	XBXL10_1g37293
	dosage-sensitive sex reversal	nr0b1.L	XBXL10_1g6566
		nr0b1.S	XBXL10_1g8966
	R-spondin 1	rspo1.L	XBXL10_1g7278
		rspo1.S	XBXL10_1g10089
	estrogen receptor	esr1.L	XBXL10_1g23152
		esr1.S	XBXL10_1g25243
Male related	doublesex and mab-3 related transcription factor	dmrt1.L	XBXL10_1g2070
	doublesex and mab-3 related transcription factor	dmrt1.S	XBXL10_1g4848
	fibroblast growth factor 9	LOC108708721	XBXL10_1g8430
		fgf9.S	XBXL10_1g11002
	fibroblast growth factor receptor 2	fgfr2.L	XBXL10_1g30252
		fgfr2.S	XBXL10_1g32546
		fgfr3.L	XBXL10_1g605
		fgfr3.S	XBXL10_1g3639
	prostaglandin D synthase	ptgds.S	XBXL10_1g37486
Sox genes	SRY-box transcription factor 9a	sox9.L	XBXL10_1g39526
	SRY-box transcription factor 9b	sox9.S	XBXL10_1g42722
	SRY-box transcription factor 3	sox3.L	XBXL10_1g35158
		sox3.S	XBXL10_1g38013
	SRY-box transcription factor 12	sox12.L	XBXL10_1g38893
		sox12.S	XBXL10_1g42158
	SRY-box transcription factor 18a	sox18.L	XBXL10_1g39443
	SRY-box transcription factor 18b	sox18.S	XBXL10_1g42662
Testis differentiation genes	platelet derived growth factor subunit A	pdgfa.L	XBXL10_1g41173
		pdgfa.S	XBXL10_1g43880
	platelet derived growth Factor Subunit B	pdgfb.L	XBXL10_1g19698
		pdgfb.S	XBXL10_1g22028
	platelet derived growth factor receptor alpha	pdgfra.L	XBXL10_1g815
		pdgfra.S	XBXL10_1g3800
	desert hedgehog signaling molecule a	dhh.L	XBXL10_1g8007
	desert hedgehog signaling molecule b	dhh.S	XBXL10_1g10675
	patched 1	ptch1.L	XBXL10_1g2154
		ptch1.S	XBXL10_1g4928
	inhibin subunit beta A	inhba.L	XBXL10_1g27310
		inhba.S	XBXL10_1g29128
	inhibin subunit beta B	inhbb.L	XBXL10_1g40425
		inhbb.S	XBXL10_1g43291
	inhibin subunit beta C	inhbc.1.L	XBXL10_1g8118
		inhbc.1.S	XBXL10_1g10760
		inhbc.2.L	XBXL10_1g8117
		inhbc.2.S	XBXL10_1g10758
	anti-mullerian hormone	amh.L	XBXL10_1g1634
		amh.S	XBXL10_1g4460
Steroidogenic genes	follicle-stimulating hormone receptor	fshr.L	XBXL10_1g22534
		fshr.S	XBXL10_1g25047
	luteinizing hormone/choriogonadotropin receptor	lhcgr-A	XBXL10_1g22535
		lhcgr.S	XBXL10_1g25046
	steroidogenic acute regulatory protein	star.L	XBXL10_1g13810
		star.S	XBXL10_1g15286
	cytochrome P450 family 17 subfamily A member 1	cyp17a1.L	XBXL10_1g30377
	cytochrome P450 family 19 subfamily A member 1	cyp19a1.L	XBXL10_1g13205
	aromatase-like	LOC108712321	XBXL10_1g15724
	hydroxy-delta-5-steroid dehydrogenase, 3 beta and steroid delta-isomerase 1	hsd3b1.L	XBXL10_1g6054
		LOC108709295	XBXL10_1g9274
	steroid 5 alpha-reductase 1	srd5a1.S	XBXL10_1g29226
	androgen receptor	ar.L	XBXL10_1g34871
