# Supplementary material for: Functional dissection and assembly of a small, newly evolved, W chromosome-specific genomic region of the African clawed frog Xenopus laevis
Source: PLoS Genet. 2023 Oct 4;19(10):e1010990. doi: 10.1371/journal.pgen.1010990 (PMC10578606; doi:10.1371/journal.pgen.1010990)
Supplement: S5 Table — The query sequence was from the first species listed; some queries had multiple similarly optimal matches (multiple). Some species names are followed by additional details in parentheses. (XLSX) [file pgen.1010990.s015.xlsx]

## Sheet: Sheet1
Table S5. Summary of capture sequences including locus, best blast hit of a representative query to X. laevis version 10 genome sequence or the X. tropicalis version 10 genome sequence where indicated (XT), species that carry this locus, and GenBank accession numbers. The query sequence was from the first species listed; some queries had multiple similarly optimal matches (multiple). Some species…
Dm-w exon 4 probes
	Locus	Blast	Species	GenBank
	dm-w exon4	Chr2L:182693444-182694217	X. laevis, X. petersii, X. poweri, X. victorianus, X. pygmaeus, X. kobeli, X. itombensis, X. andrei, X. gilli, X. largeni	OR344112 - OR344121
	paralog1	Chr2L:128923835-128924241	X. laevis, X. poweri, X. gilli, X. clivii	OR344122 - OR344126
	paralog2	Chr1L:94347874-94348158	X. gilli, X. petersii, X. poweri	OR344127 - OR344129
	paralog3	multiple	X. kobeli, X. borealis	OR344130 - OR344132
	paralog4	multiple	X. vestitus, X. muelleri, X. clivii	OR344133 - OR344135
Scan-w exons 4 and 5 probes
	scan-w exon 4; dm-w exon 1	Chr2L:182720216-182720740	X. laevis, X. petersii, X. poweri, X. victorianus, X. gilli, X. largeni (with a frameshift insertion in scan-w exon 4)	OR389158 – OR389163
	scan-w exon 5	Chr2L:182717464-182718006	X. laevis, X. poweri, X. victorianus, X. gilli, X. petersii (sequence has a 12 base pair deletion at the end of the exon)	OR344136 - OR344140
	scan-w exon 5 partial paralog	multiple	X. itombwensis (homology to 3' portion of coding region and the 5' portion of the adjacent intron	OR344141
Ccdc69-w exons 1 and 2 probes
	ccdc69-w ex1	Chr2L:182742931-182744136	X. laevis (173 bp frameshift mutation or intron), X. petersii, X. victorianus, X. poweri, X. gilli, X. largeni	OR344147 - OR344151
	ccdc69 ex1	Chr3:17494334-17494828 (XT)	X. tropicalis, X. mellotropicalis, X.epitropicalis, X. calcaratus	OR344142 - OR344146
	ccdc69.L ex1	Chr3L:21498197-21498659	X. gilli, X. largeni, X. andrei, X. laevis, X. victorianus, X. poweri	OR344152 - OR344157
	ccdc69.S ex1	Chr3S:7641117-7641698	X. petersii, X. victorianus, X. poweri, X. gilli, X. largeni, X. allofraseri, X. parafraseri, X. clivii, X. borealis, X. muelleri, X. amieti, X. wittei, X. boumbaensis, X. andrei, X. itombwensis, X. lenduensis, X. longipes, X. kobeli, X. ruwenzoriensis, X. eysoole	OR344158 - OR344185
	ccdc69-w exon 2	Chr2L:182742931-182744136	X. laevis, X. petersii, X. victorianus, X. poweri, X. gilli, X. andrei	OR344191 - OR344196
	ccdc69 exon 2	Chr3:17495284-17495735 (XT)	X. tropicalis, X. mellotropicalis, X. epitropicalis, X. calcaratus	OR344186 - OR344190
	ccdc69.L exon 2	Chr3L:21497089-21497500	X. laevis, X. petersii, X. victorianus, X. gilli, X. largeni, X. poweri	OR344197 - OR344202
	ccdc69.S exon 2	Chr3S:7643550-7643972	X. petersii, X. poweri, X. victorianus, X. gilli, X. lenduensis, X. clivii, X. muelleri, X. borealis, X. allofraseri, X. parafraseri, X. amieti, X. wittei, X. boumbaensis, X. andrei, X. itombwensis, X. boumbaensis, X. ruwenzoriensis, X. kobeli, X. eysoole, X. longipes	OR344203 - OR344225
