# Supplementary material for: Functional dissection and assembly of a small, newly evolved, W chromosome-specific genomic region of the African clawed frog Xenopus laevis
Source: PLoS Genet. 2023 Oct 4;19(10):e1010990. doi: 10.1371/journal.pgen.1010990 (PMC10578606; doi:10.1371/journal.pgen.1010990)
Supplement: S6 Table — For each sample, mitochondrial DNA was amplified as a positive control (mtDNA); amplifications were either successful (Y), unsuccessful (N), or faint (Faint). Notes highlight consistent deviations from female-specificity. (XLSX) [file pgen.1010990.s016.xlsx]

## Sheet: Sheet1
Table S6. Amplifications of dm-w exons 2, 3, and 4 demonstrate female specificity in our samples of X. petersii but not X. victorianus or X. kobeli. For each sample, mitochondrial DNA was amplified as a positive control (mtDNA); amplifications were either successful (Y), unsuccessful (N), or faint (Faint). Notes highlight consistent deviations from female-specificity.
Museum ID	Field ID	Sex	mtDNA	Exon 2	Exon 3	Exon 4	Notes
X. poweri 9 females, 11 males
	EUA071	F		faint	N	N	Two negative amplifications in a female
	EUA081	F		Y	Y	Y
	EUA104	F		Y	Y	Y
	EUA131	F		Y	Y	Y
	EUA172	F		Y	Y	Y
	EUA191	F		Y	Y	Y
	EUA211	F		Y	Y	Y
	EUA212	F		Y	Y	Y
	EUA291	F		Y	Y	Y
	EUA082	M		Y	Y	Y	Three positive dm-w amplifications in a male
	EUA092	M		Y	faint	N	Possible amplification in a male?
	EUA101	M		faint	N	N
	EUA132	M		N	faint	N
	EUA171	M		N	N	N
	EUA178	M		Y	N	N
	EUA192	M		Y	N	N
	EUA198	M		N	N	N
	EUA199	M		N	Y	Y	Two positive dm-w amplifications in a male
	EUA215	M		Y	N	N
	EUA292	M		N	N	N
X. petersii 8 females, 4 males
CAS258459		F		Y	Y	Y
CAS258460		F		Y	Y	Y
CAS258461		F		Y	Y	Y
CAS258462		F		Y	Y	Y
CAS258463		F		Y	Y	Y
CAS258464		F		Y	Y	Y
CAS258466		F		Y	Y	Y
CAS258488		F		Y	Y	Y
CAS258465		M		N	N	N
CAS258467		M		N	N	faint
CAS258486		M		Y	faint	faint	Possible amplification in a male?
CAS258487		M		N	N	N
X. victorianus
UTEP 21055	ELI 503	F	Y	Y	Y	Y
	BJE 1489	F	Y	Y	Y	Y
MCZ A-138183	BJE 266	F	Y	N	Y	Y
MCZ A-138184	BJE 267	F	Y	Y	Y	Y
UTEP 20174	EBG 2463	F	Y	Y	Y	Y
UTEP 20175	EBG 2464	F	Y	Y	N	Y
MCZ A-138177	BJE 260	F	Y	N	Y	Y
MCZ A-138180	BJE 263	F	Y	Faint	Y	Y
UTEP 21036	ELI 1064	F	Y	Y	Y	N
UTEP 21037	ELI 1065	F	Y	Y	Y	Y
UTEP 21042	ELI 1011	F	Y	Y	Y	Y
UTEP 21044	ELI 1013	F	Y	Y	Y	Y
UTEP 21043	ELI 1012	F	Y	Y	Y	Y
UTEP 21049	ELI 527	F	Y	Y	Y	Y
	LWIRO 16-1	F	Y	Y	Y	Y
	LWIRO 16-2	F	Y	Y	Y	Y
	LWIRO 17-1	F	Y	Y	Y	Y
	LWIRO 17-2	F	Y	Y	Y	Y
	LWIRO 17-3	F	Y	Y	Y	Y
	LWIRO 17-4	F	Y	Y	Y	Y
MCZ A-138179	BJE 262	F	Y	Y	Y	Y
	BJE 1488	M	Y	N	N	N
	BJE 261	M	Y	N	N	N
	BJE 264	M	Y	N	N	N
	BJE 265	M	Y	N	N	N
UTEP 20170	EBG 2329	M	Y	Y	Y	Y	Three positive dm-w amplifications in a male
UTEP 21038	ELI 1066	M	Y	Y	Y	Y	Three positive dm-w amplifications in a male
UTEP 20165	EBG 2147	M	Y	N	N	N
UTEP 21034	ELI 1141	M	Y	Y	Y	Y	Three positive dm-w amplifications in a male
UTEP 21033	ELI 1139	M	Y	N	N	N
UTEP 21035	ELI 1142	M	Y	N	N	N
UTEP 21040	ELI 938	M	Y	N	N	N
UTEP 21039	ELI 965	M	Y	Faint	N	N
UTEP 21048	ELI 526	M	Y	N	N	N
	LWIRO 17-6	M	Y	N	N	N
	LWIRO 17-5	M	Y	N	N	N
	LWIRO 17-7	M	Y	N	N	N
X. kobeli 7 females, 9 males
MCZA148036	BJE3074	F	Y	Y	Y	Y
MCZA148039	BJE3077	F	Y	Y	Y	Y
MCZA148059	BJE3151	F	Y	N	N	N	Three negative dm-w amplifications in a female
MCZA148063	BJE3155	F	Y	N	N	N	Three negative dm-w amplifications in a female
CAS253767	DMP1227	F	Y	N	N	N	Three negative dm-w amplifications in a female
CAS253768	DMP1228	F	Y	N	N	N	Three negative dm-w amplifications in a female
CAS253769	DMP1230	F	Y	N	N	N	Three negative dm-w amplifications in a female
CAS249964	BJE3071	M	Y	Y	Y	Y	Three positive dm-w amplifications in a male
MCZA148035	BJE3072	M	Y	Y	Y	Y	Three positive dm-w amplifications in a male
	BJE3150	M	Y	N	N	N
MCZA148060	BJE3152	M	Y	N	N	N
MCZA148061	BJE3153	M	Y	N	N	N
MCZA148062	BJE3154	M	Y	N	N	N
CAS 249997	BJE3157	M	Y	N	N	N
MCZA148065	BJE3166	M	Y	N	N	N
MCZA148066	BJE3167	M	Y	N	N	N
