# Supplementary material for: Functional dissection and assembly of a small, newly evolved, W chromosome-specific genomic region of the African clawed frog Xenopus laevis
Source: PLoS Genet. 2023 Oct 4;19(10):e1010990. doi: 10.1371/journal.pgen.1010990 (PMC10578606; doi:10.1371/journal.pgen.1010990)
Supplement: S7 Table — Guide sequences include T7 or SP6 promoter sequences as indicated. (XLSX) [file pgen.1010990.s017.xlsx]

## Sheet: Sheet1
Table S7. Guides and primers used in this study; all listed in 5' to 3' orientation. Guide sequences include T7 or SP6 promoter sequences as indicated.
Gene	Names	Sequences	Purpose
dm-w	DMW_guide_29_reverse	ATTTAGGTGACACTATAGGGTCCTGATGGGTACTGCCGTTTTAGAGCTAGAAATAGCAAG	Guide; SP6 promoter
	DMW_intron1_for1	GTTCTTTTTTTCAGTAACTGCATTTC	PCR, Sequencing
	DMW_intron2_reverse1	TATTTTATATTGCAGTATGAATTG	PCR, Sequencing
scan-w	Xl_scanwT1sgR5'	GCAGCTAATACGACTCACTATAGCTGCTGCTATCCTCAGAGGTTTTAGAGCTAGAAATA	Guide; T7 promoter
	XscanwGen5'	TCCCCTGAGATGGCATCCTAC	PCR
	XscanwGen3'	CCAGCTGGAATTGCCTTTCTG	PCR, Sequencing
	XscanwSeqPr	AGCAAGGAACAGCTGGTCAGA	Sequencing
ccdc69-w	Xl_ccdc69wT1sgR5'	GCAGCTAATACGACTCACTATAGGAGAGAAATCTGGTGCTAGGTTTTAGAGCTAGAAATA	Guide; T7 promoter
	Xlccdc69wGen5'	ACTGGGCATCAACGCAAGAA	PCR
	Xlccdc69wGen3'	ACAGTGATGGCCCCTTGCTT	PCR, Sequencing
	Xlccdc69wSeqPr	AGAATGCAGCCCTGTGTTGG	Sequencing
dm-w exon 2	19Xc_DMW_ex2_f2b	GAACCATATAACACCGGGCAGT	PCR, Sequencing, X. kobeli, X. petersii, X. poweri, X. victorianus
	19Xc_DMW_ex2_r2	CCACGAAAAATGCAGTAAATGCT	PCR, Sequencing, X. kobeli
	DMW_ex2_LG_r5	CACTTACCTGTGCCGCA	PCR, Sequencing, X. petersii, X. poweri, X. victorianus
dm-w exon 3	DMW_Xit_e3_F1	CACTGTATGTGGCAGCTGAAG	PCR, Sequencing, X. kobeli
	DMW_Xit_e3_R2	AGGGTGGCTCTTGGTCAGTA	PCR, Sequencing, X. kobeli
	DMW_LG_ex3_f1	CCCATTGCAGCTGTGATAAA	PCR, Sequencing, X. petersii, X. poweri, X. victorianus
	DMW_LG_ex3_r1	TGCCCTGCTCCTTCTGTT	PCR, Sequencing, X. petersii, X. poweri, X. victorianus
dm-w exon 4	DMW_exon4_F2	AGGAAGAAGAGGTGGCTAAAC	PCR, Sequencing, X. kobeli, X. petersii, X. poweri, X. victorianus
	DMW_exon4_R2	CATGAGCTGCTGGGATCATCGC	PCR, Sequencing, X. kobeli, X. petersii, X. poweri, X. victorianus
