# Supplementary material for: Functional dissection and assembly of a small, newly evolved, W chromosome-specific genomic region of the African clawed frog Xenopus laevis
Source: PLoS Genet. 2023 Oct 4;19(10):e1010990. doi: 10.1371/journal.pgen.1010990 (PMC10578606; doi:10.1371/journal.pgen.1010990)
Supplement: S1 Data — (XLSX) [file pgen.1010990.s018.xlsx]

## Sheet: Sheet1
MF1
Transcript_ID	logFC	logCPM	PValue	FDR
XBXL10_1g3050	-7.52046	-0.658782	1.31e-06	0.0158596
XBXL10_1g43040	-8.43932	-1.67297	1.48e-06	0.0158596
XBXL10_1g3473	9.50706	0.798897	1.64e-06	0.0158596
MF2
Transcript_ID	logFC	logCPM	PValue	FDR
XBXL10_1g8729	-8.26178	0.0545758	4.3e-18	1.24e-13
XBXL10_1g31107	-7.30623	-0.242642	1.65e-07	0.00237217
XBXL10_1g28440	-6.01335	-1.39125	2.92e-07	0.00279168
XBXL10_1g28511	-9.23798	1.04596	4.96e-07	0.00356259
XBXL10_1g30091	-7.77847	-1.65769	2.5e-06	0.0143803
XBXL10_1g44212	-3.42333	2.81516	3.15e-06	0.0150762
XBXL10_1g3968	2.44623	2.66604	5.03e-06	0.0206312
XBXL10_1g30717	-2.88145	1.06159	6.24e-06	0.0211985
XBXL10_1g8948	-5.19044	0.0880778	6.64e-06	0.0211985
XBXL10_1g22487	3.91706	-0.115971	8.62e-06	0.0231881
XBXL10_1g28385	-2.78807	2.63916	8.88e-06	0.0231881
XBXL10_1g33085	-5.53767	-1.26489	9.71e-06	0.0232444
XBXL10_1g32966	-4.77731	0.912431	1.07e-05	0.0235789
XBXL10_1g25989	-5.65718	-1.78669	1.17e-05	0.0239621
XBXL10_1g26938	-7.24524	-2.09741	1.43e-05	0.0259166
XBXL10_1g11202	-9.15965	-0.435018	1.46e-05	0.0259166
XBXL10_1g6540	-4.02025	2.90823	1.53e-05	0.0259166
XBXL10_1g23366	-8.70982	-0.845742	2.22e-05	0.0335974
XBXL10_1g15042	-2.32846	3.39615	2.22e-05	0.0335974
XBXL10_1g37344	-2.94769	8.7879	2.63e-05	0.0377165
XBXL10_1g7963	-3.14176	1.65352	3.48e-05	0.0475426
XBXL10_1g31213	-5.471	1.02751	3.75e-05	0.0489827
XBXL10_1g24521	-7.55774	-1.846	4.06e-05	0.0506886
XBXL10_1g7804	-2.45909	1.29238	4.54e-05	0.0543035
XBXL10_1g32518	2.42967	0.82211	5.2e-05	0.0577374
XBXL10_1g17575	4.62535	1.69632	5.36e-05	0.0577374
XBXL10_1g40319	-1.64392	4.25911	5.43e-05	0.0577374
XBXL10_1g17518	-6.96833	-2.30557	5.71e-05	0.0586166
XBXL10_1g5635	7.87935	-0.952293	6.79e-05	0.0672789
XBXL10_1g8098	-6.94695	-2.32856	8.53e-05	0.0816482
XBXL10_1g17574	3.63246	1.24137	9.51e-05	0.0856341
XBXL10_1g44213	-4.07545	2.09772	9.54e-05	0.0856341
MF3
Transcript_ID	logFC	logCPM	PValue	FDR
XBXL10_1g11376	-1.97748	2.10908	5.82e-10	1.68e-05
XBXL10_1g23052	-2.54277	0.716883	7.91e-09	0.00011432
XBXL10_1g9723	2.11552	4.20948	2.63e-08	0.00025299
XBXL10_1g8729	-8.8488	-0.0074862	8.81e-08	0.00063642
XBXL10_1g24761	-2.17492	2.67214	4.23e-07	0.00244629
XBXL10_1g33743	-1.73527	3.22473	5.17e-07	0.00248793
XBXL10_1g30226	-2.78447	2.0683	6.06e-07	0.00250054
XBXL10_1g30929	-2.53009	2.56579	7.15e-07	0.00258155
XBXL10_1g20744	-4.10769	0.204517	1.44e-06	0.00424205
XBXL10_1g41866	-3.62034	3.03706	1.47e-06	0.00424205
XBXL10_1g31784	-5.3679	-1.92038	1.74e-06	0.00456363
XBXL10_1g6099	-1.97636	2.24104	2.56e-06	0.00616525
XBXL10_1g20743	-3.34116	2.18109	3.91e-06	0.00868442
XBXL10_1g32531	-3.12393	4.02082	5.16e-06	0.0106457
XBXL10_1g43622	-2.52145	-0.0189689	5.66e-06	0.0108998
XBXL10_1g6966	-2.95301	-0.0843911	6.83e-06	0.0116807
XBXL10_1g38949	-1.88791	5.31045	7.14e-06	0.0116807
XBXL10_1g32129	-4.07027	-1.02326	7.28e-06	0.0116807
XBXL10_1g9904	-7.0333	-1.54354	8.19e-06	0.0124504
XBXL10_1g41031	-1.7482	12.2694	9.2e-06	0.0132578
XBXL10_1g1797	1.7442	2.32216	1.04e-05	0.0132578
XBXL10_1g11415	-4.22056	-1.93897	1.05e-05	0.0132578
XBXL10_1g5949	5.31041	-1.87985	1.07e-05	0.0132578
XBXL10_1g8825	-1.15419	3.99926	1.15e-05	0.0132578
XBXL10_1g1913	-4.8655	-1.82079	1.15e-05	0.0132578
XBXL10_1g21588	-2.86618	-0.907399	1.28e-05	0.0140123
XBXL10_1g19367	-1.28237	3.52214	1.31e-05	0.0140123
XBXL10_1g11373	2.07762	0.779866	1.61e-05	0.016668
XBXL10_1g44393	-1.90946	6.31591	1.99e-05	0.0196858
XBXL10_1g23886	-4.03154	-0.072837	2.04e-05	0.0196858
XBXL10_1g36987	-2.1381	0.317223	2.28e-05	0.0207753
XBXL10_1g22181	-2.64506	-0.15481	2.3e-05	0.0207753
XBXL10_1g15424	1.66466	6.37142	3.35e-05	0.0290222
XBXL10_1g7463	-6.4057	-2.0305	3.46e-05	0.0290222
XBXL10_1g11333	3.25096	-1.41576	3.51e-05	0.0290222
XBXL10_1g36661	-2.87864	-1.37335	3.66e-05	0.029343
XBXL10_1g33737	-6.48007	-2.00777	3.89e-05	0.0300218
XBXL10_1g23945	-5.01511	-2.17336	3.95e-05	0.0300218
XBXL10_1g25731	-5.13136	0.616035	4.06e-05	0.0300867
XBXL10_1g38451	-2.06859	-0.120557	4.52e-05	0.0319637
XBXL10_1g13564	-1.91749	2.78925	4.53e-05	0.0319637
XBXL10_1g42672	1.22827	4.30696	4.68e-05	0.0321955
XBXL10_1g37233	-2.24044	0.900412	5e-05	0.0336007
XBXL10_1g43750	-1.56032	13.3589	5.33e-05	0.0350194
XBXL10_1g16960	1.34509	2.79049	5.54e-05	0.0355822
XBXL10_1g6659	-5.42686	-2.74283	5.85e-05	0.0367837
XBXL10_1g24584	-5.69353	-2.50675	6.25e-05	0.0372222
XBXL10_1g20691	-5.67821	-2.54191	6.38e-05	0.0372222
XBXL10_1g34160	-0.913627	3.93121	6.4e-05	0.0372222
XBXL10_1g17981	-3.08024	1.56302	6.44e-05	0.0372222
XBXL10_1g41029	-1.54795	8.48584	6.64e-05	0.0376177
XBXL10_1g43022	1.29931	1.55622	6.99e-05	0.0388528
XBXL10_1g28511	-3.44319	0.955402	7.56e-05	0.0408798
XBXL10_1g21184	-5.87065	-2.44096	7.64e-05	0.0408798
XBXL10_1g9676	1.47565	3.0629	8.34e-05	0.0430506
XBXL10_1g41035	-1.78854	1.6042	8.34e-05	0.0430506
XBXL10_1g43763	-1.67175	2.96211	8.64e-05	0.0437812
XBXL10_1g38688	1.08993	4.5882	9.52e-05	0.0474327
XBXL10_1g22833	1.8078	5.09144	9.77e-05	0.0478449
XBXL10_1g41015	-1.59326	11.3635	0.00010042	0.0483685
XBXL10_1g14235	-1.43482	3.4591	0.00011163	0.0528874
XBXL10_1g2823	3.14222	-2.3285	0.00011762	0.0540751
XBXL10_1g41503	-1.44855	3.49421	0.00011788	0.0540751
XBXL10_1g32223	2.07955	1.65586	0.00012882	0.0568327
XBXL10_1g42081	0.884821	3.47693	0.00012903	0.0568327
XBXL10_1g44438	4.83862	-2.24472	0.00012979	0.0568327
XBXL10_1g28691	-1.37059	3.05489	0.00013554	0.0578948
XBXL10_1g8295	-0.928739	5.85333	0.00013622	0.0578948
XBXL10_1g38809	-1.53472	2.69015	0.00014759	0.0608992
XBXL10_1g9894	-4.47647	-0.339957	0.00014922	0.0608992
XBXL10_1g13740	-4.8313	-2.31459	0.00015043	0.0608992
XBXL10_1g27370	1.29918	2.43966	0.00015172	0.0608992
XBXL10_1g32007	-1.38098	1.95381	0.00015453	0.061177
XBXL10_1g33116	-1.89702	1.72667	0.00016085	0.0628189
XBXL10_1g18725	1.09414	2.50487	0.00016836	0.0646477
XBXL10_1g19102	-3.88807	-2.49615	0.00017001	0.0646477
XBXL10_1g39458	-3.29172	3.05518	0.00017551	0.0658749
XBXL10_1g7453	0.844698	4.79902	0.00018484	0.0674238
XBXL10_1g2283	2.70414	0.782635	0.00018496	0.0674238
XBXL10_1g12298	-3.71105	-2.33324	0.00018804	0.0674238
XBXL10_1g21864	-4.6335	-1.99713	0.00019051	0.0674238
XBXL10_1g15186	-2.08318	0.722877	0.00019131	0.0674238
XBXL10_1g2056	-2.97734	-0.527577	0.00019891	0.0692578
XBXL10_1g7623	-5.45657	-2.72844	0.00020718	0.0712781
XBXL10_1g13334	-3.85015	-2.22419	0.00021035	0.0715204
XBXL10_1g28578	0.943221	3.16158	0.00022349	0.0749401
XBXL10_1g13799	1.39387	5.9754	0.0002256	0.0749401
XBXL10_1g25853	1.06398	5.14129	0.00023794	0.0773857
XBXL10_1g3038	-4.68748	-2.3687	0.00023832	0.0773857
XBXL10_1g25182	-2.24271	0.0916359	0.0002426	0.0779023
XBXL10_1g32759	-1.46759	0.0871294	0.00025141	0.0798441
XBXL10_1g14344	-3.56076	-2.15494	0.00026013	0.0817158
XBXL10_1g5031	-5.56551	-2.63643	0.00026722	0.0830404
XBXL10_1g29857	0.983018	5.60922	0.00028206	0.0860497
XBXL10_1g26263	-2.78762	0.146515	0.00028426	0.0860497
XBXL10_1g40289	-3.65746	-1.31348	0.00028584	0.0860497
XBXL10_1g22073	-3.68149	-2.6244	0.00029601	0.0881932
XBXL10_1g28709	-5.97751	-2.33983	0.00030315	0.0888391
XBXL10_1g9333	4.57659	-2.42256	0.00030433	0.0888391
XBXL10_1g24489	-5.12777	-2.85288	0.00031609	0.0903571
XBXL10_1g21540	1.18574	3.23808	0.00031834	0.0903571
XBXL10_1g42068	-1.44742	1.60169	0.00031907	0.0903571
XBXL10_1g20797	-3.93378	-0.519208	0.00032203	0.0903571
XBXL10_1g41370	1.29347	3.17536	0.00033033	0.0917923
XBXL10_1g26152	1.97968	1.68258	0.00033646	0.0926052
wtko_STAR_dmw
Transcript_ID	logFC	logCPM	PValue	FDR
XBXL10_1g15465	5.44726	-1.9958	5.55e-07	0.0104514
XBXL10_1g7424	3.27725	2.15219	7.2e-07	0.0104514
XBXL10_1g3709	4.58515	-1.76458	4.46e-06	0.0432134
XBXL10_1g4777	1.8271	1.84233	9.5e-06	0.0689832
XBXL10_1g26938	6.42728	-2.29654	1.4e-05	0.0814063
XBXL10_1g19716	1.86042	1.67393	2.17e-05	0.0937114
XBXL10_1g10773	1.65562	1.91344	2.26e-05	0.0937114
XBXL10_1g40801	4.64853	-2.59484	2.64e-05	0.0958475
wtko_STAR_scan
Transcript_ID	logFC	logCPM	PValue	FDR
XBXL10_1g35421	3.55634	1.54233	2.54e-09	7.48e-05
XBXL10_1g35786	-1.91526	4.03047	4.28e-08	0.00063141
XBXL10_1g18018	2.24989	4.76839	1.6e-07	0.00156792
XBXL10_1g34277	-2.69112	0.985875	3.41e-07	0.00251146
XBXL10_1g26238	-2.7623	3.12082	7.38e-07	0.00420512
XBXL10_1g11442	-1.47287	3.56006	8.56e-07	0.00420512
XBXL10_1g43174	7.20614	-1.53241	1.25e-06	0.00525892
XBXL10_1g17114	3.38698	-0.0799617	2.09e-06	0.00771543
XBXL10_1g37937	-2.22354	0.503824	2.37e-06	0.00776715
XBXL10_1g569	-2.83238	3.22164	4.65e-06	0.0137056
XBXL10_1g17546	-4.06693	-1.0489	8.36e-06	0.0223916
XBXL10_1g17545	-3.19344	0.88375	9.46e-06	0.0232373
XBXL10_1g37529	-2.16247	2.90877	1.13e-05	0.025527
XBXL10_1g32057	-6.1804	-2.59182	1.7e-05	0.035848
XBXL10_1g2329	7.31978	-1.43308	2.53e-05	0.0497454
XBXL10_1g34381	-4.63537	3.14316	3.26e-05	0.0599754
XBXL10_1g37817	2.89942	1.22115	3.87e-05	0.0670746
wtko_STAR_ccdc
Transcript_ID	logFC	logCPM	PValue	FDR
XBXL10_1g43762	-2.21862	4.11759	7.78e-08	0.00095234
XBXL10_1g32072	4.07859	1.23433	8.33e-08	0.00095234
XBXL10_1g887	3.05976	3.18065	9.82e-08	0.00095234
XBXL10_1g38675	-7.09433	-1.30439	2.87e-06	0.0208765
XBXL10_1g4417	2.6909	2.51136	3.89e-06	0.0226583
XBXL10_1g41015	-3.41999	10.3821	6.67e-06	0.0323684
XBXL10_1g5270	10.0034	1.28262	8.4e-06	0.0349283
XBXL10_1g622	2.37072	2.38831	1.03e-05	0.0373488
XBXL10_1g35549	3.00448	3.17368	1.19e-05	0.0385508
XBXL10_1g44115	-1.85762	4.57344	2.26e-05	0.0645035
XBXL10_1g11333	6.08492	-0.139391	2.44e-05	0.0645035
XBXL10_1g4179	-3.75673	1.8823	3.18e-05	0.0684823
XBXL10_1g1538	10.8642	2.13005	3.22e-05	0.0684823
XBXL10_1g569	-1.77572	2.63764	3.33e-05	0.0684823
XBXL10_1g35451	-1.97211	7.68452	3.56e-05	0.0684823
XBXL10_1g24859	3.15335	1.86038	3.77e-05	0.0684823
XBXL10_1g25970	3.62294	1.81765	4.21e-05	0.0690449
XBXL10_1g36985	-2.67926	7.96913	4.27e-05	0.0690449
XBXL10_1g26260	9.30132	0.6011	5e-05	0.0765148
