# Supplementary material for: Functional dissection and assembly of a small, newly evolved, W chromosome-specific genomic region of the African clawed frog Xenopus laevis
Source: PLoS Genet. 2023 Oct 4;19(10):e1010990. doi: 10.1371/journal.pgen.1010990 (PMC10578606; doi:10.1371/journal.pgen.1010990)
Supplement: S2 Data — (XLSX) [file pgen.1010990.s019.xlsx]

## Sheet: Sheet1
MF1
Transcript_ID	logFC	logCPM	PValue
XBXL10_1g10089	0.79358	3.07145	0.348951
NA	NA	NA	NA
XBXL10_1g10675	1.36308	-2.85151	0.955376
XBXL10_1g10758	0.622409	-0.135578	0.927382
NA.1	NA	NA	NA
XBXL10_1g11002	-0.520822	0.150304	0.482727
XBXL10_1g13205	1.99058	-1.47991	0.435885
XBXL10_1g13810	0.496656	5.09192	0.482751
XBXL10_1g15286	-0.186658	1.40042	0.735565
NA.2	NA	NA	NA
NA.3	NA	NA	NA
XBXL10_1g19698	0.71576	1.52318	0.327457
XBXL10_1g2070	0.468058	0.0403015	0.930346
XBXL10_1g2154	0.826467	1.18335	0.334008
XBXL10_1g22028	0.276978	0.500486	0.874282
XBXL10_1g22534	-0.284985	-1.64443	0.735758
XBXL10_1g22535	1.23764	-1.74166	0.672643
XBXL10_1g23152	3.39336	-3.81588	0.732387
NA.4	NA	NA	NA
XBXL10_1g24554	0.622996	1.30398	0.578188
NA.5	NA	NA	NA
XBXL10_1g25047	-2.13852	-0.597925	0.0785731
XBXL10_1g25243	-1.38827	-2.34475	0.384209
XBXL10_1g26060	2.0635	-4.1353	1
XBXL10_1g26280	0.142689	-1.30007	1
XBXL10_1g27265	0.198012	5.95701	0.734189
XBXL10_1g27310	0.727792	1.16526	0.389191
XBXL10_1g29076	0.218025	6.23711	0.714356
XBXL10_1g29128	-0.427276	0.189713	0.560738
XBXL10_1g29226	-0.533147	3.7454	0.384025
XBXL10_1g30057	-0.266442	-0.39988	0.709465
XBXL10_1g30252	-0.365353	2.0845	0.490187
XBXL10_1g30377	0.0419067	-3.60284	0.77148
XBXL10_1g31301	0.499489	1.37141	0.558983
XBXL10_1g3211	0.17893	2.04013	0.851795
XBXL10_1g32392	1.70724	-1.38243	0.308593
XBXL10_1g32546	-0.0755626	1.0223	0.852557
XBXL10_1g33473	-0.017428	-0.0205989	0.882638
XBXL10_1g34625	-0.0975443	2.73968	0.819973
XBXL10_1g34871	1.12027	2.03432	0.284695
XBXL10_1g35158	2.20285	-3.11135	0.644058
XBXL10_1g35876	0.514972	4.69424	0.373956
XBXL10_1g3639	-0.16266	-1.48933	0.788529
XBXL10_1g37293	0.358854	4.4676	0.596244
XBXL10_1g37486	0.364598	4.73366	0.852794
XBXL10_1g37811	-0.931273	-3.74689	0.662869
XBXL10_1g3800	0.11947	1.22718	0.923227
XBXL10_1g38013	0.375813	-2.47926	1
XBXL10_1g38893	2.38864	-3.29799	0.952776
XBXL10_1g39443	-0.112353	1.84973	0.815499
XBXL10_1g39526	6.83928	-1.68891	0.116887
XBXL10_1g40425	-5.8005	-3.38982	0.0225733
XBXL10_1g41173	0.120629	2.02452	0.929626
XBXL10_1g42158	0.473884	-1.07025	0.951543
XBXL10_1g42662	1.16091	-0.647713	0.617957
XBXL10_1g42722	-0.137164	-0.00167414	0.815396
XBXL10_1g43291	2.2286	-4.09951	1
XBXL10_1g43880	-0.552448	1.27051	0.39245
XBXL10_1g4460	3.39635	-2.68656	0.633331
NA.6	NA	NA	NA
XBXL10_1g4928	-0.661699	0.215068	0.383475
XBXL10_1g5748	-0.0115192	-0.517546	0.908315
XBXL10_1g605	-0.0584486	1.81519	0.871944
XBXL10_1g6054	0.797193	5.6545	0.423919
XBXL10_1g6566	-0.373718	-0.620131	0.667432
XBXL10_1g7278	0.598178	2.74505	0.387942
NA.7	NA	NA	NA
XBXL10_1g8007	0.172471	-1.18598	1
XBXL10_1g8117	9.11518	0.422451	0.13876
XBXL10_1g8118	1.26943	-3.40144	1
XBXL10_1g815	-0.752153	-0.345405	0.430969
XBXL10_1g8430	1.38531	1.078	0.179637
XBXL10_1g8966	5.94642	-2.39102	0.161891
XBXL10_1g9274	0.657558	0.517849	0.511223
MF2
Transcript_ID	logFC	logCPM	PValue
XBXL10_1g10089	0.431104	3.49632	0.347061
XBXL10_1g10668	-0.418631	-4.10547	1
XBXL10_1g10675	-0.042564	-2.75024	0.921911
XBXL10_1g10758	-3.81002	-0.446242	0.157747
XBXL10_1g10760	-0.363731	-0.129188	0.751911
XBXL10_1g11002	0.759192	-0.130295	0.375654
XBXL10_1g13205	-5.0364	-3.45242	0.0629375
XBXL10_1g13810	-0.140959	4.96929	0.818549
XBXL10_1g15286	-0.147295	1.07494	0.797844
NA	NA	NA	NA
XBXL10_1g1634	-0.0110894	-3.0054	1
XBXL10_1g19698	0.146614	1.48775	0.783829
XBXL10_1g2070	-2.03899	-0.704191	0.148661
XBXL10_1g2154	0.168911	0.865302	0.740897
XBXL10_1g22028	0.333929	1.11513	0.724402
XBXL10_1g22534	1.31622	-1.62371	0.328908
XBXL10_1g22535	0.765353	-2.18115	0.726187
XBXL10_1g23152	0.0900509	-1.81587	1
XBXL10_1g24241	0.509213	-3.41855	0.998384
XBXL10_1g24554	-0.141736	2.02533	0.860445
XBXL10_1g25046	3.9586	-3.61097	0.448848
XBXL10_1g25047	-0.352381	-1.44866	0.70015
XBXL10_1g25243	0.255625	-1.26998	0.829183
NA.1	NA	NA	NA
XBXL10_1g26280	-1.00679	-0.185909	0.287842
XBXL10_1g27265	-0.0821336	6.03586	0.782369
XBXL10_1g27310	0.453949	0.686172	0.496105
XBXL10_1g29076	0.140369	6.32441	0.679149
XBXL10_1g29128	0.313636	-1.22213	0.777176
XBXL10_1g29226	-0.356426	4.14394	0.285941
XBXL10_1g30057	0.052326	0.413997	0.970213
XBXL10_1g30252	0.590703	3.04519	0.150621
XBXL10_1g30377	7.32236	-1.45594	0.0879225
XBXL10_1g31301	0.148379	2.63369	0.757528
XBXL10_1g3211	0.202	1.9643	0.720457
XBXL10_1g32392	0.0750546	0.1967	0.942697
XBXL10_1g32546	0.350795	1.34315	0.616287
XBXL10_1g33473	-0.319842	-0.41786	0.695967
XBXL10_1g34625	0.462824	3.03938	0.388975
XBXL10_1g34871	1.1332	2.39227	0.0437999
XBXL10_1g35158	1.4995	-4.1853	1
XBXL10_1g35876	0.520148	5.15658	0.31222
XBXL10_1g3639	1.0919	-0.819342	0.368971
XBXL10_1g37293	0.921809	5.47791	0.072578
XBXL10_1g37486	-0.463462	1.76935	0.468047
XBXL10_1g37811	2.47285	-4.04508	0.678589
XBXL10_1g3800	0.0770718	0.688039	0.929405
XBXL10_1g38013	-2.36009	-3.27096	0.278961
XBXL10_1g38893	2.74341	-4.00757	0.54359
XBXL10_1g39443	-0.166089	1.32731	0.745086
XBXL10_1g39526	0.46164	-0.43709	0.860018
XBXL10_1g40425	0.359434	-1.32819	0.806606
XBXL10_1g41173	0.305023	2.48233	0.434506
XBXL10_1g42158	1.10183	-0.989689	0.206964
XBXL10_1g42662	-0.105079	0.229701	0.882712
XBXL10_1g42722	1.4613	-0.138705	0.254843
XBXL10_1g43291	0.0265327	-2.86863	1
XBXL10_1g43880	0.358522	1.57111	0.48769
XBXL10_1g4460	-3.4964	-2.64294	0.0509461
XBXL10_1g4848	-1.82006	-4.19851	0.75
XBXL10_1g4928	0.824025	-0.0509083	0.209857
XBXL10_1g5748	-1.08012	-1.19077	0.280533
XBXL10_1g605	0.0738232	2.17609	0.890318
XBXL10_1g6054	0.118931	6.28187	0.838967
XBXL10_1g6566	-1.19659	-1.91005	0.287502
XBXL10_1g7278	0.271275	3.43426	0.592342
NA.2	NA	NA	NA
XBXL10_1g8007	-0.340275	0.488423	0.757668
XBXL10_1g8117	-5.0082	-0.783382	0.0115137
XBXL10_1g8118	-2.2885	-1.0897	0.0374055
XBXL10_1g815	-0.810748	-0.669463	0.335765
XBXL10_1g8430	0.399446	1.19901	0.489001
XBXL10_1g8966	3.99773	-3.55066	0.442108
XBXL10_1g9274	-0.15324	0.643856	0.814843
MF3
Transcript_ID	logFC	logCPM	PValue
XBXL10_1g10089	-0.0091934	3.55913	0.97832
NA	NA	NA	NA
XBXL10_1g10675	0.412225	-1.72405	0.774382
XBXL10_1g10758	1.27146	0.734134	0.565143
XBXL10_1g10760	0.509479	-2.85959	0.923257
XBXL10_1g11002	-0.768471	0.0637181	0.202051
XBXL10_1g13205	-3.76367	-2.31982	0.0406778
XBXL10_1g13810	-0.559778	5.12028	0.255261
XBXL10_1g15286	-0.766298	1.55235	0.147418
NA.1	NA	NA	NA
XBXL10_1g1634	1.64052	-2.81413	0.36616
XBXL10_1g19698	0.111388	1.9465	0.779708
XBXL10_1g2070	-1.34518	-0.562076	0.056117
XBXL10_1g2154	0.0648984	1.1647	0.866888
XBXL10_1g22028	-0.277533	0.764333	0.541242
XBXL10_1g22534	0.937847	-0.996315	0.209148
XBXL10_1g22535	-1.60862	-1.675	0.139846
XBXL10_1g23152	1.54121	-2.59678	0.298921
XBXL10_1g24241	-1.89098	-2.68375	0.219403
XBXL10_1g24554	-0.116002	1.95581	0.812608
NA.2	NA	NA	NA
XBXL10_1g25047	0.300651	-1.17907	0.722111
XBXL10_1g25243	-0.760407	-0.642087	0.420067
XBXL10_1g26060	-1.00157	-3.21011	0.557248
XBXL10_1g26280	0.145876	0.414383	0.886737
XBXL10_1g27265	-0.0499096	6.65057	0.828947
XBXL10_1g27310	-0.230486	0.634145	0.626665
XBXL10_1g29076	-0.132476	6.70811	0.559524
XBXL10_1g29128	0.610979	-0.567967	0.341909
XBXL10_1g29226	0.240188	3.59085	0.416354
XBXL10_1g30057	-0.21592	0.74261	0.588953
XBXL10_1g30252	-0.34911	3.2086	0.251046
XBXL10_1g30377	0.882505	-2.33992	0.638358
XBXL10_1g31301	0.174581	2.87326	0.49914
XBXL10_1g3211	0.0446411	2.40774	0.89328
XBXL10_1g32392	0.141424	0.199244	0.739108
XBXL10_1g32546	-0.657618	1.63988	0.142424
XBXL10_1g33473	0.121858	0.230919	0.793059
XBXL10_1g34625	-0.631221	3.42195	0.176856
XBXL10_1g34871	0.0631908	2.51334	0.850716
XBXL10_1g35158	-2.47306	-2.32522	0.0379481
XBXL10_1g35876	0.0444095	4.58744	0.851619
XBXL10_1g3639	0.0756426	0.12972	0.904539
XBXL10_1g37293	0.145393	5.0203	0.623717
XBXL10_1g37486	-0.462597	2.11898	0.237065
XBXL10_1g37811	0.0441524	-3.54147	1
XBXL10_1g3800	-0.101037	1.45584	0.814256
XBXL10_1g38013	-1.80706	-1.32436	0.0768703
XBXL10_1g38893	-1.31398	-3.85268	1
XBXL10_1g39443	-0.379103	1.77698	0.305723
XBXL10_1g39526	0.272126	-0.330041	0.718331
XBXL10_1g40425	-0.670894	-1.72433	0.578658
XBXL10_1g41173	0.00333724	2.5495	0.995856
XBXL10_1g42158	0.121374	-0.951947	0.900022
XBXL10_1g42662	-0.0791152	0.6563	0.867741
XBXL10_1g42722	-0.369372	0.059398	0.472208
XBXL10_1g43291	-1.20871	-2.03091	0.248119
XBXL10_1g43880	0.366309	1.73593	0.239655
XBXL10_1g4460	1.37057	-1.70784	0.229598
XBXL10_1g4848	1.20608	-3.65221	0.741782
XBXL10_1g4928	-0.963451	-0.184458	0.13254
XBXL10_1g5748	-0.71583	-0.269589	0.258061
XBXL10_1g605	0.260493	2.40711	0.326741
XBXL10_1g6054	-0.382987	6.81318	0.122887
XBXL10_1g6566	-0.284555	-0.93112	0.741894
XBXL10_1g7278	0.150578	3.32768	0.66022
NA.3	NA	NA	NA
XBXL10_1g8007	-0.316132	0.314488	0.578239
XBXL10_1g8117	0.256243	-0.137253	0.908126
XBXL10_1g8118	-3.39388	-3.52283	0.158935
XBXL10_1g815	0.192281	0.582504	0.696728
XBXL10_1g8430	-0.521603	1.50109	0.167501
XBXL10_1g8966	-0.257657	-2.6845	0.917324
XBXL10_1g9274	-0.755884	0.937966	0.264766
wtko_STAR_edgeR_dmw
Transcript_ID	logFC	logCPM	PValue
XBXL10_1g10089	0.393388	3.59785	0.28061
XBXL10_1g10668	4.30799	-3.48373	0.0568851
XBXL10_1g10675	1.1815	-3.28434	0.704137
XBXL10_1g10758	2.64797	-2.52545	0.0126325
XBXL10_1g10760	-2.20243	-1.82908	0.358899
XBXL10_1g11002	-0.686441	-0.140822	0.250402
XBXL10_1g13205	0.840295	-2.35078	0.574964
XBXL10_1g13810	-1.31293	4.68228	0.0896603
XBXL10_1g15286	-1.2977	2.20301	0.0429604
NA	NA	NA	NA
NA.1	NA	NA	NA
XBXL10_1g19698	0.579743	1.37787	0.231081
XBXL10_1g2070	-1.26861	2.04125	0.0860066
XBXL10_1g2154	-0.017557	1.41568	0.971372
XBXL10_1g22028	0.0341508	1.13137	0.961049
XBXL10_1g22534	0.208099	-1.50033	0.820572
XBXL10_1g22535	-0.386962	-3.18984	0.879316
XBXL10_1g23152	1.13873	-2.71949	0.573927
XBXL10_1g24241	3.54078	-3.75623	0.0642816
XBXL10_1g24554	0.602044	2.05754	0.209717
XBXL10_1g25046	0.479078	-4.0174	1
XBXL10_1g25047	-0.266405	-0.988186	0.79934
XBXL10_1g25243	0.24871	-1.11485	0.813241
XBXL10_1g26060	3.37188	-3.82324	0.195058
XBXL10_1g26280	0.151877	0.0570373	0.843531
XBXL10_1g27265	0.148446	6.19631	0.605806
XBXL10_1g27310	0.450611	0.438756	0.442175
XBXL10_1g29076	0.313327	6.57132	0.246969
XBXL10_1g29128	-0.0229581	-0.846309	0.983867
XBXL10_1g29226	-0.390057	3.58638	0.228825
XBXL10_1g30057	0.515012	0.811686	0.377317
XBXL10_1g30252	0.531185	3.59688	0.15545
XBXL10_1g30377	4.71022	-3.37632	0.093511
XBXL10_1g31301	0.577205	2.20595	0.224956
XBXL10_1g3211	0.241444	1.74987	0.599954
XBXL10_1g32392	1.04304	0.241038	0.205039
XBXL10_1g32546	0.30694	1.5099	0.585694
XBXL10_1g33473	0.469426	0.156924	0.435523
XBXL10_1g34625	-0.85122	3.14846	0.0775328
XBXL10_1g34871	0.694313	2.29497	0.115184
XBXL10_1g35158	-2.03378	-4.05276	0.594271
XBXL10_1g35876	0.364293	5.03349	0.197035
XBXL10_1g3639	-0.0044456	-0.291569	1
XBXL10_1g37293	0.458135	5.27918	0.15826
XBXL10_1g37486	0.113931	1.29101	0.822727
XBXL10_1g37811	0.08549	-3.70801	1
XBXL10_1g3800	0.143139	0.810722	0.753009
XBXL10_1g38013	0.33182	-2.80801	0.917314
XBXL10_1g38893	2.87933	-3.5428	0.2526
XBXL10_1g39443	1.10512	1.77055	0.0186617
XBXL10_1g39526	-0.836405	-0.553656	0.426784
XBXL10_1g40425	-0.581666	-1.53453	0.613893
XBXL10_1g41173	0.680712	2.20582	0.0642806
XBXL10_1g42158	1.0778	-0.326288	0.181632
XBXL10_1g42662	1.27705	-0.100805	0.084073
XBXL10_1g42722	-0.113005	0.182368	0.888873
XBXL10_1g43291	-2.16111	-2.83022	0.242901
XBXL10_1g43880	-0.0562618	1.7803	0.882456
XBXL10_1g4460	0.307861	-2.5887	0.910684
XBXL10_1g4848	-1.656	-3.75706	0.361438
XBXL10_1g4928	0.723359	0.593341	0.228349
XBXL10_1g5748	2.11493	-0.997968	0.00780099
XBXL10_1g605	0.280927	2.7346	0.367951
XBXL10_1g6054	0.188573	6.94265	0.693779
XBXL10_1g6566	-0.932795	-0.723245	0.464014
XBXL10_1g7278	0.792827	3.55055	0.0206353
NA.2	NA	NA	NA
XBXL10_1g8007	-0.368266	-0.414379	0.685656
XBXL10_1g8117	6.49286	-2.21525	0.00020794
XBXL10_1g8118	-0.24703	-1.53862	0.903724
XBXL10_1g815	0.564115	0.547584	0.307664
XBXL10_1g8430	0.127475	1.15413	0.748221
XBXL10_1g8966	0.199749	-3.0766	0.957418
XBXL10_1g9274	-2.07474	1.38629	0.00512702
wtko_STAR_edgeR_scanw
Transcript_ID	logFC	logCPM	PValue
XBXL10_1g10089	0.140402	3.26687	0.777873
NA	NA	NA	NA
XBXL10_1g10675	-0.48217	-2.52918	0.651025
XBXL10_1g10758	-1.89632	0.0374379	0.123595
NA.1	NA	NA	NA
XBXL10_1g11002	-0.68241	0.156141	0.221215
XBXL10_1g13205	-1.7288	-2.32487	0.189034
XBXL10_1g13810	-0.483252	4.26175	0.276986
XBXL10_1g15286	-0.942517	1.19966	0.0880263
NA.2	NA	NA	NA
XBXL10_1g1634	-1.43449	-3.29179	0.460769
XBXL10_1g19698	-0.168446	1.76203	0.626663
XBXL10_1g2070	1.0078	-0.234452	0.230508
XBXL10_1g2154	-0.221461	1.24595	0.603116
XBXL10_1g22028	-0.387005	0.85042	0.42372
XBXL10_1g22534	-0.819893	-1.44714	0.287987
XBXL10_1g22535	0.181899	-1.73408	0.92478
XBXL10_1g23152	1.63023	-2.28272	0.355482
XBXL10_1g24241	3.54284	-2.18625	0.0206279
XBXL10_1g24554	0.435947	2.52168	0.323688
NA.3	NA	NA	NA
XBXL10_1g25047	-0.134417	-0.13152	0.81786
XBXL10_1g25243	-0.204027	-0.744047	0.748175
XBXL10_1g26060	-0.507411	-3.30456	0.847922
XBXL10_1g26280	0.448586	0.843771	0.403652
XBXL10_1g27265	0.264807	6.88262	0.333078
XBXL10_1g27310	-0.35511	-0.0709507	0.54964
XBXL10_1g29076	0.219928	6.95094	0.422363
XBXL10_1g29128	-0.405659	-0.518658	0.528302
XBXL10_1g29226	0.110692	3.79426	0.694396
XBXL10_1g30057	0.711687	1.4447	0.0654673
XBXL10_1g30252	0.328228	3.84584	0.312435
XBXL10_1g30377	-2.84174	-3.21178	0.0773376
XBXL10_1g31301	0.224463	2.94827	0.466888
XBXL10_1g3211	-0.276406	2.17994	0.472711
XBXL10_1g32392	0.86431	0.97043	0.0679919
XBXL10_1g32546	-0.022895	2.19669	0.949575
XBXL10_1g33473	0.594018	0.405654	0.299653
XBXL10_1g34625	0.0293909	3.45254	0.940443
XBXL10_1g34871	-0.0265648	2.98677	0.928087
XBXL10_1g35158	3.63469	-2.34869	0.0791027
XBXL10_1g35876	-0.109776	4.6338	0.722378
XBXL10_1g3639	-0.261504	0.753052	0.542211
XBXL10_1g37293	-0.0264396	4.81976	0.939193
XBXL10_1g37486	-1.13273	2.7307	0.0291449
XBXL10_1g37811	3.39584	-3.73524	0.256612
XBXL10_1g3800	-0.746284	1.52268	0.0444718
XBXL10_1g38013	0.8066	-1.10072	0.516544
XBXL10_1g38893	-3.87787	-3.09807	0.0297493
XBXL10_1g39443	-0.00596598	1.4916	0.986102
XBXL10_1g39526	1.01341	-0.132245	0.209964
XBXL10_1g40425	-0.445259	-0.838483	0.6119
XBXL10_1g41173	-0.0301981	2.7662	0.916748
XBXL10_1g42158	1.01052	-0.739351	0.311
XBXL10_1g42662	-0.429282	0.701114	0.423751
XBXL10_1g42722	0.545026	0.446014	0.401745
XBXL10_1g43291	0.660967	-1.83509	0.575357
XBXL10_1g43880	-0.102994	2.08115	0.764122
XBXL10_1g4460	-0.546512	-2.44504	0.712553
XBXL10_1g4848	-3.44291	-3.79902	0.144879
XBXL10_1g4928	-0.0495194	-0.599615	0.949791
XBXL10_1g5748	-1.66954	-0.0681757	0.0209562
XBXL10_1g605	0.184292	3.11101	0.540637
XBXL10_1g6054	-0.676885	6.32004	0.063131
XBXL10_1g6566	-0.379597	-1.03833	0.608105
XBXL10_1g7278	0.0887193	3.12097	0.890955
NA.4	NA	NA	NA
XBXL10_1g8007	-0.135022	1.00596	0.819162
XBXL10_1g8117	-0.480191	0.431278	0.713877
XBXL10_1g8118	4.51101	-3.32662	0.142664
XBXL10_1g815	-0.36848	1.50096	0.315681
XBXL10_1g8430	-0.179502	1.19708	0.702518
XBXL10_1g8966	-4.56723	-2.7677	0.0104758
XBXL10_1g9274	-0.68894	1.34374	0.0871938
wtko_STAR_edgeR_ccdc69w
Transcript_ID	logFC	logCPM	PValue
XBXL10_1g10089	-0.470769	2.37358	0.370601
NA	NA	NA	NA
XBXL10_1g10675	1.62492	-2.47667	0.635839
XBXL10_1g10758	-0.44823	-0.658217	0.654803
NA.1	NA	NA	NA
XBXL10_1g11002	-2.04096	-0.401008	0.0377737
XBXL10_1g13205	2.10731	-1.14012	0.522317
XBXL10_1g13810	1.04908	5.82493	0.0325061
XBXL10_1g15286	1.02765	2.62899	0.0514537
NA.2	NA	NA	NA
XBXL10_1g1634	3.73128	-3.66104	0.747442
XBXL10_1g19698	1.02482	2.05117	0.100121
XBXL10_1g2070	0.903374	0.647803	0.768746
XBXL10_1g2154	0.400565	1.10668	0.538944
XBXL10_1g22028	0.472261	0.91769	0.5271
XBXL10_1g22534	-0.529452	-1.57408	0.595935
XBXL10_1g22535	1.2756	-1.48411	0.710183
XBXL10_1g23152	5.17886	-2.93393	0.304615
XBXL10_1g24241	3.47575	-3.76242	0.954745
XBXL10_1g24554	1.08946	1.95076	0.148883
NA.3	NA	NA	NA
XBXL10_1g25047	-2.42502	-0.467499	0.0278141
XBXL10_1g25243	-0.775047	-1.8447	0.568096
XBXL10_1g26060	2.2321	-4.09818	1
XBXL10_1g26280	1.7374	0.234309	0.157003
XBXL10_1g27265	-0.049638	6.04063	0.859726
XBXL10_1g27310	-0.568064	0.469105	0.39632
XBXL10_1g29076	-0.01765	6.32962	0.928536
XBXL10_1g29128	-1.26168	-0.0568002	0.0955011
XBXL10_1g29226	0.0910266	4.46804	0.893968
XBXL10_1g30057	0.227085	0.204588	0.854586
XBXL10_1g30252	0.182795	2.75644	0.733221
XBXL10_1g30377	-0.133681	-3.55906	0.754231
XBXL10_1g31301	1.04364	2.09447	0.125696
XBXL10_1g3211	0.100869	2.24815	0.981974
XBXL10_1g32392	1.32767	-1.44062	0.388052
XBXL10_1g32546	0.239349	1.51906	0.805368
XBXL10_1g33473	0.0899945	0.312727	0.986058
XBXL10_1g34625	0.838206	3.75141	0.0649171
XBXL10_1g34871	1.05673	2.25419	0.1029
XBXL10_1g35158	-2.79643	-4.22766	0.5
XBXL10_1g35876	-0.391247	4.28197	0.313548
XBXL10_1g3639	0.991026	-0.401036	0.526729
XBXL10_1g37293	-0.762093	3.93002	0.0839904
XBXL10_1g37486	-0.341339	4.47215	0.65781
XBXL10_1g37811	1.9882	-2.20246	0.565494
XBXL10_1g3800	-0.13752	1.30351	0.77197
XBXL10_1g38013	-2.5374	-3.371	0.236154
XBXL10_1g38893	-2.32879	-4.252	0.5
XBXL10_1g39443	0.147678	2.31465	0.816915
XBXL10_1g39526	5.89924	-2.43465	0.314206
XBXL10_1g40425	1.14218	-1.14523	0.648747
XBXL10_1g41173	0.492166	2.58685	0.319615
XBXL10_1g42158	-0.219817	-1.32729	0.755284
XBXL10_1g42662	1.52683	-0.0657565	0.200763
XBXL10_1g42722	0.105992	0.433336	1
XBXL10_1g43291	2.52145	-4.0349	1
XBXL10_1g43880	-0.425044	1.61988	0.374194
XBXL10_1g4460	3.72471	-2.27266	0.389597
NA.4	NA	NA	NA
XBXL10_1g4928	-0.548825	0.547771	0.408982
XBXL10_1g5748	-0.562458	-0.632182	0.541673
XBXL10_1g605	-0.253486	1.94153	0.570668
XBXL10_1g6054	0.952959	6.0573	0.0422126
XBXL10_1g6566	-0.212791	-0.262662	0.745808
XBXL10_1g7278	-0.641898	2.09682	0.194983
NA.5	NA	NA	NA
XBXL10_1g8007	1.78494	0.3447	0.0273754
XBXL10_1g8117	8.8575	0.175825	0.0241409
XBXL10_1g8118	3.26622	-1.97367	0.429049
XBXL10_1g815	0.908769	1.11873	0.315327
XBXL10_1g8430	0.37625	0.509344	0.688459
XBXL10_1g8966	2.6033	-4.02034	0.961854
XBXL10_1g9274	1.3359	1.34689	0.100957
