# Supplementary material for: Functional dissection and assembly of a small, newly evolved, W chromosome-specific genomic region of the African clawed frog Xenopus laevis
Source: PLoS Genet. 2023 Oct 4;19(10):e1010990. doi: 10.1371/journal.pgen.1010990 (PMC10578606; doi:10.1371/journal.pgen.1010990)
Supplement: S3 Data — (XLSX) [file pgen.1010990.s020.xlsx]

## Sheet: Sheet1
batch	geneID	Counts	normalized_counts	gene_batch	sampleID	genotype	Sex
MF1	dm-w	0	-25.842	ccdc	ccdc_3_wt_F	wt	f
MF1	dm-w	8	-22.5861	ccdc	ccdc_34_wt_F	wt	f
MF1	dm-w	0	-26.4528	ccdc	ccdc_11_wt_M	wt	m
MF1	dm-w	0	-26.5453	ccdc	ccdc_12_wt_M	wt	m
MF1	dm-w	0	-25.8859	ccdc	ccdc_13_wt_M	wt	m
MF1	dm-w	0	-25.9139	ccdc	ccdc_2_wt_M	wt	m
MF1	dm-w	0	-26.2602	ccdc	ccdc_25_wt_M	wt	m
MF1	dm-w	0	-26.2876	ccdc	ccdc_9_wt_M	wt	m
MF2	dm-w	134	-18.2739	dmrt1L	dmrt1L_30_wt_F	wt	f
MF2	dm-w	107	-18.4042	dmrt1L	dmrt1L_50_wt_F	wt	f
MF2	dm-w	70	-19.0531	dmrt1L	dmrt1L_55_wt_F	wt	f
MF2	dm-w	0	-25.8268	dmrt1L	dmrt1L_13_wt_M	wt	m
MF2	dm-w	0	-25.9799	dmrt1L	dmrt1L_15_wt_M	wt	m
MF2	dm-w	0	-26.7396	dmrt1L	dmrt1L_34_wt_M	wt	m
MF2	dm-w	0	-26.3752	dmrt1L	dmrt1L_43_wt_M	wt	m
MF2	dm-w	1	-24.2963	dmrt1L	dmrt1L_8_wt_M	wt	m
MF3	dm-w	33	-20.0326	dmrt1S	dmrt1S_24_wt_F	wt	f
MF3	dm-w	217	-16.6841	dmrt1S	dmrt1S_29_wt_F	wt	f
MF3	dm-w	5	-22.727	dmrt1S	dmrt1S_4_wt_F	wt	f
MF3	dm-w	0	-25.9433	dmrt1S	dmrt1S_14_wt_M	wt	m
MF3	dm-w	0	-26.0026	dmrt1S	dmrt1S_18_wt_M	wt	m
MF3	dm-w	0	-25.7849	dmrt1S	dmrt1S_20_wt_M	wt	m
MF3	dm-w	0	-26.0875	dmrt1S	dmrt1S_30_wt_m_b2	wt	m
MF3	dm-w	0	-25.9576	dmrt1S	dmrt1S_19_wt_m_b2	wt	m
MF3	dm-w	0	-25.736	dmrt1S	dmrt1S_1_wt_f_b2	wt	f
MF3	dm-w	0	-25.5342	dmrt1S	dmrt1S_8_wt_m_b2	wt	m
MF3	dm-w	7	-21.7051	dmrt1S	dmrt1S_6_wt_f_b2	wt	f
MF3	dm-w	16	-20.5011	dmrt1S	dmrt1S_11_wt_f_b2	wt	f
ccdc	dm-w	0	-25.842	ccdc	ccdc_3_wt_F	wt	f
ccdc	dm-w	8	-22.5861	ccdc	ccdc_34_wt_F	wt	f
ccdc	dm-w	0	-26.4078	ccdc	ccdc_14_ko_F	ko	f
ccdc	dm-w	41	-19.9707	ccdc	ccdc_30_ko_F	ko	f
ccdc	dm-w	7	-22.5724	ccdc	ccdc_32_ko_F	ko	f
ccdc	dm-w	151	-18.2731	ccdc	ccdc_35_ko_F	ko	f
ccdc	dm-w	16	-20.9657	ccdc	ccdc_36_ko_F	ko	f
ccdc	dm-w	45	-19.6844	ccdc	ccdc_42_ko_F	ko	f
dmw	dm-w	2	-24.1216	dmw	dmw_14_ko_F	ko	f
dmw	dm-w	6	-22.0312	dmw	dmw_16_ko_F	ko	f
dmw	dm-w	10	-22.0337	dmw	dmw_26_ko_F	ko	f
dmw	dm-w	2	-23.7242	dmw	dmw_28_ko_F	ko	f
dmw	dm-w	3	-23.5336	dmw	dmw_29_ko_F	ko	f
dmw	dm-w	4	-23.334	dmw	dmw_35_ko_F	ko	f
dmw	dm-w	37	-19.6521	dmw	dmw_12_wt_F	wt	f
dmw	dm-w	44	-19.0993	dmw	dmw_15_wt_F	wt	f
dmw	dm-w	19	-20.9211	dmw	dmw_17_wt_F	wt	f
dmw	dm-w	8	-21.858	dmw	dmw_20_wt_F	wt	f
dmw	dm-w	13	-21.1209	dmw	dmw_22_wt_F	wt	f
dmw	dm-w	2	-23.6758	dmw	dmw_9_wt_F	wt	f
scanw	dm-w	24	-20.2192	scanw	scanw_19_ko_F	ko	f
scanw	dm-w	87	-18.7206	scanw	scanw_27_ko_F	ko	f
scanw	dm-w	0	-26.0608	scanw	scanw_28_ko_F	ko	f
scanw	dm-w	45	-19.7334	scanw	scanw_30_ko_F	ko	f
scanw	dm-w	86	-18.6724	scanw	scanw_31_ko_F	ko	f
scanw	dm-w	8	-21.9949	scanw	scanw_14_wt_F	wt	f
scanw	dm-w	7	-21.6768	scanw	scanw_15_wt_F	wt	f
scanw	dm-w	0	-26.1521	scanw	scanw_6_wt_F	wt	f
scanw	dm-w	16	-21.3199	scanw	scanw_9_wt_F	wt	f
