# Supplementary material for: Functional dissection and assembly of a small, newly evolved, W chromosome-specific genomic region of the African clawed frog Xenopus laevis
Source: PLoS Genet. 2023 Oct 4;19(10):e1010990. doi: 10.1371/journal.pgen.1010990 (PMC10578606; doi:10.1371/journal.pgen.1010990)
Supplement: S4 Data — (XLSX) [file pgen.1010990.s021.xlsx]

## Sheet: Sheet1
MF1
Transcript_ID	baseMean	log2FoldChange	lfcSE	stat	pvalue	padj
XBXL10_1g3473	65.1115	8.94918	1.69134	5.29119	1.22e-07	0.00252306
XBXL10_1g33805	91.0339	6.19552	1.18598	5.22394	1.75e-07	0.00252306
XBXL10_1g4417	187.329	2.76209	0.559118	4.94008	7.81e-07	0.00749943
XBXL10_1g3050	21.6855	-7.93545	1.69843	-4.67222	2.98e-06	0.0173759
XBXL10_1g41812	297.493	5.02964	1.07707	4.66975	3.02e-06	0.0173759
XBXL10_1g42897	52.3564	8.63776	1.96649	4.39248	1.12e-05	0.0475514
XBXL10_1g16577	25.1596	7.57709	1.72762	4.38585	1.16e-05	0.0475514
MF2
Transcript_ID	baseMean	log2FoldChange	lfcSE	stat	pvalue	padj
XBXL10_1g8729	36.8418	-8.4758	1.10492	-7.67096	1.71e-14	4.48e-10
XBXL10_1g17575	120.416	4.64644	0.8591	5.4085	6.36e-08	0.0008341
XBXL10_1g6540	277.544	-4.01287	0.771886	-5.19878	2.01e-07	0.00137066
XBXL10_1g3968	237.672	2.45992	0.473858	5.19126	2.09e-07	0.00137066
XBXL10_1g22487	32.6683	3.96679	0.779874	5.08646	3.65e-07	0.00171508
XBXL10_1g44212	260.638	-3.40735	0.671694	-5.07278	3.92e-07	0.00171508
XBXL10_1g32966	68.1294	-4.78469	0.975126	-4.90674	9.26e-07	0.00347226
XBXL10_1g37344	16484	-2.93429	0.604685	-4.85259	1.22e-06	0.00399814
XBXL10_1g32518	64.649	2.44829	0.513761	4.76543	1.88e-06	0.0051021
XBXL10_1g17574	86.4788	3.65503	0.767995	4.75918	1.94e-06	0.0051021
XBXL10_1g8948	37.6183	-5.24229	1.10879	-4.72795	2.27e-06	0.00541188
XBXL10_1g28440	12.2524	-6.27166	1.34695	-4.65618	3.22e-06	0.00704597
XBXL10_1g44213	157.465	-4.0601	0.875376	-4.63812	3.52e-06	0.00709909
XBXL10_1g28385	230.641	-2.78007	0.610278	-4.55542	5.23e-06	0.00897231
XBXL10_1g5635	17.6747	7.3338	1.61067	4.55327	5.28e-06	0.00897231
XBXL10_1g30717	75.7885	-2.88163	0.633891	-4.54593	5.47e-06	0.00897231
XBXL10_1g42229	1373.08	9.21829	2.10052	4.38859	1.14e-05	0.0176156
XBXL10_1g43578	28.3418	5.54268	1.27492	4.34747	1.38e-05	0.0200823
XBXL10_1g30091	9.77043	-7.14445	1.6624	-4.29766	1.73e-05	0.0238453
XBXL10_1g15042	391.226	-2.31257	0.541111	-4.27374	1.92e-05	0.0240823
XBXL10_1g33085	13.5426	-5.76503	1.35079	-4.26789	1.97e-05	0.0240823
XBXL10_1g2572	91.9731	4.05292	0.952697	4.25415	2.1e-05	0.0240823
XBXL10_1g28511	74.7448	-9.49924	2.23422	-4.25171	2.12e-05	0.0240823
XBXL10_1g22983	254.401	3.38956	0.799845	4.23777	2.26e-05	0.0240823
XBXL10_1g7963	115.508	-3.12142	0.737193	-4.23419	2.29e-05	0.0240823
XBXL10_1g40319	713.995	-1.64747	0.397224	-4.14746	3.36e-05	0.0339397
XBXL10_1g7804	89.4024	-2.45094	0.60309	-4.06397	4.82e-05	0.0469014
XBXL10_1g40122	741.52	-0.806911	0.199534	-4.04398	5.26e-05	0.0488704
XBXL10_1g41191	104.813	3.47498	0.860648	4.03763	5.4e-05	0.0488704
XBXL10_1g10283	305.185	-1.48768	0.374677	-3.97056	7.17e-05	0.0626792
XBXL10_1g27406	44.4657	4.99304	1.25993	3.96296	7.4e-05	0.0626792
XBXL10_1g8097	355.251	-1.34329	0.342221	-3.92522	8.66e-05	0.0710745
XBXL10_1g9804	98.3843	2.20559	0.564454	3.90746	9.33e-05	0.07253
XBXL10_1g4136	130.571	3.38293	0.86654	3.90396	9.46e-05	0.07253
XBXL10_1g25287	400.164	-2.82805	0.727382	-3.88798	0.00010108	0.07253
XBXL10_1g36814	58.0799	4.79339	1.23316	3.88708	0.00010146	0.07253
XBXL10_1g25986	43.374	4.31808	1.11141	3.88521	0.00010224	0.07253
XBXL10_1g11129	21.0789	3.01507	0.792749	3.8033	0.00014278	0.0971523
XBXL10_1g35642	102.722	3.65731	0.962301	3.80059	0.00014435	0.0971523
XBXL10_1g25989	8.8524	-5.88564	1.55912	-3.77497	0.00016003	0.0991606
XBXL10_1g16367	13.3814	6.93878	1.83954	3.77202	0.00016193	0.0991606
XBXL10_1g33866	135.692	1.69779	0.450234	3.77089	0.00016266	0.0991606
XBXL10_1g458	378.213	2.38111	0.632496	3.76462	0.0001668	0.0991606
XBXL10_1g30508	72.9746	3.75766	1.001	3.75392	0.00017409	0.0991606
XBXL10_1g24521	8.39402	-6.92455	1.84595	-3.75121	0.00017598	0.0991606
XBXL10_1g41193	38.7047	5.26491	1.40383	3.7504	0.00017655	0.0991606
XBXL10_1g8707	142.058	1.72576	0.460327	3.74898	0.00017756	0.0991606
MF3
Transcript_ID	baseMean	log2FoldChange	lfcSE	stat	pvalue	padj
XBXL10_1g11376	123.643	-1.94519	0.29311	-6.63637	3.21e-11	9.25e-07
XBXL10_1g23052	46.0021	-2.53356	0.414471	-6.11275	9.79e-10	1.41e-05
XBXL10_1g30929	170.441	-2.86837	0.485144	-5.9124	3.37e-09	3.23e-05
XBXL10_1g24761	184.408	-2.1852	0.419483	-5.20926	1.9e-07	0.00111568
XBXL10_1g20743	129.255	-3.24983	0.624959	-5.20007	1.99e-07	0.00111568
XBXL10_1g41015	76762.9	-2.01693	0.393882	-5.12064	3.04e-07	0.00111568
XBXL10_1g20744	31.0759	-4.0314	0.788654	-5.11175	3.19e-07	0.00111568
XBXL10_1g33743	271.014	-1.72174	0.338235	-5.09037	3.57e-07	0.00111568
XBXL10_1g30226	119.554	-2.66529	0.524569	-5.08092	3.76e-07	0.00111568
XBXL10_1g28511	54.8778	-3.95404	0.779257	-5.07412	3.89e-07	0.00111568
XBXL10_1g43759	2225.8	-1.88829	0.373417	-5.05677	4.26e-07	0.00111568
XBXL10_1g41031	143599	-1.79024	0.373703	-4.79055	1.66e-06	0.00391994
XBXL10_1g8825	462.784	-1.14597	0.239843	-4.77799	1.77e-06	0.00391994
XBXL10_1g6099	135.467	-1.9969	0.41955	-4.75962	1.94e-06	0.00398726
XBXL10_1g43763	223.479	-1.91598	0.412317	-4.64688	3.37e-06	0.00642014
XBXL10_1g43622	26.6024	-2.45973	0.530684	-4.63502	3.57e-06	0.00642014
XBXL10_1g34160	442.453	-0.914396	0.198752	-4.60068	4.21e-06	0.00667707
XBXL10_1g41029	10427.5	-1.69859	0.369845	-4.59271	4.38e-06	0.00667707
XBXL10_1g33116	94.4328	-2.2894	0.50002	-4.57861	4.68e-06	0.00667707
XBXL10_1g19367	332.344	-1.29147	0.282558	-4.57064	4.86e-06	0.00667707
XBXL10_1g32129	12.4127	-4.16354	0.911014	-4.57023	4.87e-06	0.00667707
XBXL10_1g11373	47.7058	2.07255	0.457655	4.52863	5.94e-06	0.00732312
XBXL10_1g38949	1160.41	-1.7898	0.395241	-4.52837	5.94e-06	0.00732312
XBXL10_1g6966	25.6518	-2.89681	0.640509	-4.52266	6.11e-06	0.00732312
XBXL10_1g9723	541.646	1.63679	0.366893	4.46123	8.15e-06	0.00919958
XBXL10_1g17981	83.3775	-3.03078	0.680002	-4.45702	8.31e-06	0.00919958
XBXL10_1g26263	30.2401	-3.35721	0.755389	-4.44435	8.82e-06	0.00939733
XBXL10_1g41866	239.757	-3.2595	0.742579	-4.38943	1.14e-05	0.0116819
XBXL10_1g9904	7.74301	-6.29421	1.43751	-4.37856	1.19e-05	0.0118564
XBXL10_1g32531	468.997	-2.93552	0.680061	-4.31655	1.58e-05	0.0149181
XBXL10_1g44393	2324.52	-1.78781	0.414468	-4.31351	1.61e-05	0.0149181
XBXL10_1g1913	6.28387	-5.19245	1.20761	-4.29977	1.71e-05	0.0153775
XBXL10_1g21588	13.7593	-2.89628	0.677245	-4.27656	1.9e-05	0.0161156
XBXL10_1g22181	24.683	-2.85758	0.668301	-4.27589	1.9e-05	0.0161156
XBXL10_1g37233	52.1198	-2.31282	0.548579	-4.21602	2.49e-05	0.0204474
XBXL10_1g23886	26.4662	-4.07691	0.970891	-4.19914	2.68e-05	0.0214201
XBXL10_1g41503	327.227	-1.56363	0.373322	-4.18843	2.81e-05	0.0216313
XBXL10_1g13564	199.246	-1.88341	0.450705	-4.1788	2.93e-05	0.0216313
XBXL10_1g41783	16.4816	-3.79365	0.908427	-4.17606	2.97e-05	0.0216313
XBXL10_1g9894	20.7373	-4.45436	1.06743	-4.17299	3.01e-05	0.0216313
XBXL10_1g43750	306244	-1.53964	0.37041	-4.15659	3.23e-05	0.0226757
XBXL10_1g7453	811.773	0.796167	0.193553	4.11342	3.9e-05	0.026714
XBXL10_1g15186	45.9638	-2.24923	0.549372	-4.09418	4.24e-05	0.02823
XBXL10_1g8295	1683.39	-0.874283	0.213767	-4.08989	4.32e-05	0.02823
XBXL10_1g41035	86.7096	-1.80219	0.441841	-4.07881	4.53e-05	0.0289515
XBXL10_1g11333	8.91046	3.41327	0.844995	4.03939	5.36e-05	0.0325054
XBXL10_1g36661	9.24723	-2.94008	0.728695	-4.03471	5.47e-05	0.0325054
XBXL10_1g22605	1373.05	-0.758223	0.188172	-4.02942	5.59e-05	0.0325054
XBXL10_1g18725	163.582	1.10049	0.273221	4.02783	5.63e-05	0.0325054
XBXL10_1g11415	5.75632	-4.48113	1.11274	-4.02709	5.65e-05	0.0325054
XBXL10_1g14235	318.85	-1.47407	0.366532	-4.02167	5.78e-05	0.0326116
XBXL10_1g38705	216.03	-0.830921	0.207569	-4.00311	6.25e-05	0.0346004
XBXL10_1g8729	28.2455	-7.66367	1.92903	-3.9728	7.1e-05	0.0371178
XBXL10_1g33737	5.33073	-5.94361	1.49667	-3.97122	7.15e-05	0.0371178
XBXL10_1g20797	18.7242	-4.06793	1.02521	-3.96791	7.25e-05	0.0371178
XBXL10_1g42081	323.413	0.807586	0.20361	3.96634	7.3e-05	0.0371178
XBXL10_1g19393	143.065	-0.765165	0.193091	-3.96271	7.41e-05	0.0371178
XBXL10_1g28578	259.05	0.928181	0.234361	3.96048	7.48e-05	0.0371178
XBXL10_1g34289	205.658	0.810016	0.204814	3.95489	7.66e-05	0.0373514
XBXL10_1g14966	241.733	-0.781085	0.197849	-3.94787	7.88e-05	0.0378221
XBXL10_1g16960	200.303	1.2851	0.326602	3.93476	8.33e-05	0.0392936
XBXL10_1g32759	29.125	-1.45642	0.371177	-3.92377	8.72e-05	0.0404664
XBXL10_1g40289	9.83531	-4.0798	1.04281	-3.91232	9.14e-05	0.0417614
XBXL10_1g18018	374.644	-1.71842	0.439769	-3.90755	9.32e-05	0.0419294
XBXL10_1g1797	144.612	1.50453	0.386378	3.89395	9.86e-05	0.0436698
XBXL10_1g31784	5.63573	-4.87671	1.25564	-3.88385	0.00010282	0.044188
XBXL10_1g10568	48.5614	-1.75747	0.452522	-3.88373	0.00010287	0.044188
XBXL10_1g2056	18.8691	-2.98668	0.770109	-3.87825	0.00010521	0.0445299
XBXL10_1g1855	697.771	-0.641955	0.166391	-3.85812	0.00011426	0.0476608
XBXL10_1g24557	860.831	-1.18826	0.310528	-3.82656	0.00012994	0.0534278
XBXL10_1g25182	28.9576	-2.28197	0.598989	-3.8097	0.00013914	0.0557521
XBXL10_1g20779	5862.68	0.612611	0.160919	3.80696	0.00014069	0.0557521
XBXL10_1g3103	260.062	-1.24563	0.327452	-3.80402	0.00014237	0.0557521
XBXL10_1g7463	4.9872	-5.72799	1.50645	-3.80232	0.00014335	0.0557521
XBXL10_1g32042	47.8264	1.70465	0.449112	3.7956	0.00014729	0.0565216
XBXL10_1g9676	242.869	1.40958	0.372846	3.78059	0.00015646	0.0592495
XBXL10_1g10880	523.309	-1.44188	0.382145	-3.77311	0.00016122	0.0602618
XBXL10_1g12670	122.255	1.19685	0.31763	3.76805	0.00016453	0.0607084
XBXL10_1g28691	239.229	-1.3182	0.351882	-3.74614	0.00017958	0.0654238
XBXL10_1g40371	100.995	-0.964345	0.258291	-3.73357	0.00018879	0.0674482
XBXL10_1g1636	1702.87	0.98933	0.26508	3.73219	0.00018982	0.0674482
XBXL10_1g5949	6.01974	4.77792	1.28157	3.72818	0.00019287	0.0676951
XBXL10_1g23945	4.65713	-5.00638	1.34753	-3.71524	0.00020301	0.0703966
XBXL10_1g8792	708.583	0.988562	0.266822	3.70495	0.00021143	0.0720531
XBXL10_1g42384	1151.81	-1.24921	0.337321	-3.70332	0.0002128	0.0720531
XBXL10_1g22833	998.046	1.59845	0.432438	3.69638	0.0002187	0.0731903
XBXL10_1g43022	84.3182	1.13776	0.309371	3.67768	0.00023537	0.0778632
XBXL10_1g30096	19.5796	3.02225	0.829028	3.64554	0.00026683	0.0872697
XBXL10_1g2180	92.5444	-0.936436	0.257332	-3.63902	0.00027368	0.088503
XBXL10_1g34539	8671.18	-1.15911	0.319213	-3.63116	0.00028215	0.0891491
XBXL10_1g42068	86.5636	-1.44954	0.399326	-3.62996	0.00028346	0.0891491
XBXL10_1g1090	239.465	0.650205	0.179246	3.62745	0.00028624	0.0891491
XBXL10_1g30230	26.8402	-3.55531	0.980559	-3.6258	0.00028807	0.0891491
XBXL10_1g7898	40.959	-1.5698	0.433474	-3.62144	0.00029297	0.0897013
XBXL10_1g31921	10.5513	-3.62761	1.00304	-3.6166	0.0002985	0.0904324
wtko_STAR_DeSeq2_dmw
Transcript_ID	baseMean	log2FoldChange	lfcSE	stat	pvalue	padj
XBXL10_1g7424	149.896	3.25073	0.607498	5.35102	8.75e-08	0.00246353
XBXL10_1g19447	201.646	-0.786159	0.152701	-5.14835	2.63e-07	0.00370096
XBXL10_1g20781	80341.9	-0.56862	0.116584	-4.87734	1.08e-06	0.00890532
XBXL10_1g4777	121.092	1.81311	0.374204	4.84523	1.26e-06	0.00890532
XBXL10_1g15465	6.51473	5.50798	1.17418	4.69091	2.72e-06	0.0153228
XBXL10_1g10773	127.519	1.63885	0.355204	4.61383	3.95e-06	0.0185584
XBXL10_1g19716	107.603	1.84651	0.40319	4.57976	4.66e-06	0.0187318
XBXL10_1g16417	269.308	-0.776596	0.175631	-4.42176	9.79e-06	0.0344701
XBXL10_1g793	88.5099	2.84376	0.648166	4.38739	1.15e-05	0.0359031
XBXL10_1g3709	8.01297	4.82937	1.14001	4.23625	2.27e-05	0.0640189
XBXL10_1g33983	82.9127	3.36929	0.805584	4.18242	2.88e-05	0.0738535
XBXL10_1g34427	69.7831	1.237	0.299479	4.13051	3.62e-05	0.0845848
XBXL10_1g24323	12.618	3.09769	0.753129	4.1131	3.9e-05	0.0845848
XBXL10_1g7438	238.915	1.33597	0.326735	4.08887	4.33e-05	0.0869937
XBXL10_1g11862	17.2994	3.37908	0.829544	4.07342	4.63e-05	0.0869937
XBXL10_1g27286	108.245	1.11689	0.275551	4.0533	5.05e-05	0.0889034
XBXL10_1g42392	69.5193	1.53111	0.380026	4.02897	5.6e-05	0.0928216
XBXL10_1g3506	46.1561	2.40347	0.600593	4.00183	6.29e-05	0.0983582
wtko_STAR_DeSeq2_scanw
Transcript_ID	baseMean	log2FoldChange	lfcSE	stat	pvalue	padj
XBXL10_1g35421	98.5543	3.56155	0.539773	6.59823	4.16e-11	1.22e-06
XBXL10_1g18018	938.729	2.24231	0.396159	5.66014	1.51e-08	0.0001708
XBXL10_1g35786	562.958	-1.92145	0.340956	-5.63548	1.75e-08	0.0001708
XBXL10_1g34277	66.5284	-2.70589	0.506561	-5.34169	9.21e-08	0.00045977
XBXL10_1g17114	30.689	3.41483	0.63968	5.33833	9.38e-08	0.00045977
XBXL10_1g26238	300.658	-2.77605	0.520054	-5.33799	9.4e-08	0.00045977
XBXL10_1g37937	47.2431	-2.23843	0.423785	-5.28199	1.28e-07	0.00048023
XBXL10_1g11442	406.158	-1.48027	0.280481	-5.2776	1.31e-07	0.00048023
XBXL10_1g569	321.131	-2.83728	0.555027	-5.11197	3.19e-07	0.00103983
XBXL10_1g26527	321.335	1.07847	0.217894	4.94952	7.44e-07	0.00218372
XBXL10_1g43174	9.85125	6.59169	1.35953	4.84851	1.24e-06	0.00331162
XBXL10_1g37511	210.665	-3.42583	0.709034	-4.83168	1.35e-06	0.00331162
XBXL10_1g17545	62.4294	-3.21072	0.693145	-4.63211	3.62e-06	0.00817274
XBXL10_1g17546	15.1843	-4.16663	0.909317	-4.58215	4.6e-06	0.00964928
XBXL10_1g37529	257.682	-2.16926	0.477208	-4.54573	5.47e-06	0.0107129
XBXL10_1g37817	78.1551	2.89567	0.643235	4.50174	6.74e-06	0.0123651
XBXL10_1g2329	10.6628	6.70539	1.49451	4.48668	7.23e-06	0.0124906
XBXL10_1g34381	302.922	-4.64337	1.04767	-4.43208	9.33e-06	0.0152191
XBXL10_1g17168	45.3322	-4.06046	0.920601	-4.41067	1.03e-05	0.0159206
XBXL10_1g34238	221.235	-2.34315	0.564527	-4.15065	3.32e-05	0.0486579
XBXL10_1g23739	36.2949	3.16335	0.777933	4.06635	4.78e-05	0.0657072
XBXL10_1g11030	79.9333	-2.11601	0.52129	-4.05917	4.92e-05	0.0657072
XBXL10_1g17939	215.463	-1.32612	0.331542	-3.99986	6.34e-05	0.0741177
XBXL10_1g17814	271.436	1.04515	0.261364	3.99883	6.37e-05	0.0741177
XBXL10_1g35722	11.1808	6.76964	1.69638	3.99064	6.59e-05	0.0741177
XBXL10_1g4545	20068.8	-1.21007	0.303428	-3.98801	6.66e-05	0.0741177
XBXL10_1g13664	49.0088	-1.95366	0.491561	-3.97439	7.06e-05	0.0741177
XBXL10_1g17014	25.477	-3.853	0.969573	-3.97391	7.07e-05	0.0741177
XBXL10_1g30134	2045.19	-2.014	0.509241	-3.9549	7.66e-05	0.0774992
XBXL10_1g19954	29.4398	2.57425	0.653761	3.93761	8.23e-05	0.0805227
XBXL10_1g11517	3821.8	-0.810305	0.207289	-3.90907	9.27e-05	0.0869729
XBXL10_1g3262	26.382	3.9672	1.01632	3.90349	9.48e-05	0.0869729
wtko_STAR_DeSeq2_ccdc69w
Transcript_ID	baseMean	log2FoldChange	lfcSE	stat	pvalue	padj
XBXL10_1g32072	87.1504	4.03399	0.61631	6.54539	5.93e-11	NA
XBXL10_1g887	342.344	2.98699	0.469731	6.35894	2.03e-10	NA
XBXL10_1g4417	214.461	2.62972	0.477778	5.50406	3.71e-08	NA
XBXL10_1g622	197.18	2.30625	0.433186	5.32394	1.02e-07	NA
XBXL10_1g2983	45.2166	20.9626	3.99519	5.24696	1.55e-07	NA
XBXL10_1g43762	676.009	-2.29559	0.438398	-5.23632	1.64e-07	NA
XBXL10_1g35549	339.86	2.92451	0.56568	5.16991	2.34e-07	NA
XBXL10_1g9005	37.8545	20.6217	3.99532	5.16145	2.45e-07	NA
XBXL10_1g5270	90.3387	9.10091	1.7675	5.14903	2.62e-07	NA
XBXL10_1g25970	131.458	3.56009	0.720544	4.94083	7.78e-07	NA
XBXL10_1g24859	135.487	3.10084	0.629727	4.92411	8.47e-07	NA
XBXL10_1g27501	77.097	2.83747	0.591593	4.79632	1.62e-06	NA
XBXL10_1g5047	222.218	1.63361	0.344003	4.74883	2.05e-06	NA
XBXL10_1g41015	53567.4	-3.52201	0.743766	-4.73537	2.19e-06	0.00317923
XBXL10_1g1538	164.388	9.96492	2.10595	4.73179	2.23e-06	NA
XBXL10_1g26260	55.3552	8.39592	1.79361	4.68102	2.85e-06	NA
XBXL10_1g37463	108.811	2.80502	0.603841	4.64529	3.4e-06	NA
XBXL10_1g28352	106.055	3.7602	0.815422	4.61135	4e-06	NA
XBXL10_1g16105	843.711	1.17279	0.260424	4.5034	6.69e-06	NA
XBXL10_1g38675	15.3257	-7.53964	1.67614	-4.49822	6.85e-06	NA
XBXL10_1g4377	713.234	8.25043	1.8574	4.44193	8.92e-06	NA
XBXL10_1g13944	159.633	2.48329	0.56011	4.43358	9.27e-06	NA
XBXL10_1g44318	34.3174	4.62757	1.06135	4.36009	1.3e-05	NA
XBXL10_1g3046	110.809	2.15588	0.508391	4.24061	2.23e-05	NA
XBXL10_1g36393	41.4782	7.97868	1.89957	4.20025	2.67e-05	NA
XBXL10_1g36546	491.476	1.48619	0.354023	4.19802	2.69e-05	NA
XBXL10_1g35451	8069.4	-2.0629	0.493241	-4.18234	2.89e-05	0.0161147
XBXL10_1g36985	9974.67	-2.7767	0.669085	-4.14999	3.32e-05	0.0161147
XBXL10_1g35831	783.204	1.52626	0.368408	4.14286	3.43e-05	NA
XBXL10_1g569	240.522	-1.84544	0.446262	-4.13534	3.54e-05	NA
XBXL10_1g35835	519.169	1.22877	0.2974	4.13172	3.6e-05	NA
XBXL10_1g3238	49.2684	5.60063	1.35566	4.1313	3.61e-05	NA
XBXL10_1g40911	30.115	7.51481	1.82139	4.12587	3.69e-05	NA
XBXL10_1g14954	43.4603	3.84715	0.933498	4.12122	3.77e-05	NA
XBXL10_1g15274	99.6558	1.93371	0.470981	4.10571	4.03e-05	NA
XBXL10_1g10007	146.403	1.89194	0.461928	4.09574	4.21e-05	NA
XBXL10_1g44115	933.482	-1.95073	0.477296	-4.08705	4.37e-05	NA
XBXL10_1g19529	40.9568	4.21188	1.03467	4.07075	4.69e-05	NA
XBXL10_1g11333	32.3002	6.22845	1.54158	4.0403	5.34e-05	NA
XBXL10_1g4357	274.751	10.706	2.65921	4.02602	5.67e-05	NA
XBXL10_1g15374	2160.01	1.98852	0.494201	4.02371	5.73e-05	NA
XBXL10_1g42897	29.1271	7.46831	1.86497	4.00452	6.21e-05	NA
XBXL10_1g5275	44.2813	8.07336	2.01678	4.00309	6.25e-05	NA
XBXL10_1g4179	147.187	-3.87046	0.969944	-3.99039	6.6e-05	NA
XBXL10_1g36519	1362.6	1.68453	0.423771	3.97511	7.03e-05	NA
XBXL10_1g12340	123.241	2.28531	0.575104	3.97374	7.08e-05	NA
XBXL10_1g13633	514.498	1.49391	0.377411	3.95833	7.55e-05	NA
XBXL10_1g42229	2906.11	-1.48602	0.376962	-3.9421	8.08e-05	NA
XBXL10_1g11337	25.6729	7.28398	1.85086	3.93545	8.3e-05	NA
XBXL10_1g41714	114.566	-1.81936	0.462811	-3.93111	8.46e-05	NA
XBXL10_1g30220	19.6378	6.89815	1.76632	3.90538	9.41e-05	NA
XBXL10_1g7808	68.4812	2.4287	0.62437	3.88984	0.00010031	NA
XBXL10_1g2516	30.275	7.52354	1.94087	3.87638	0.00010602	NA
XBXL10_1g7050	903.594	-1.27123	0.328245	-3.87282	0.00010758	NA
XBXL10_1g4556	35.4448	7.75157	2.00212	3.87169	0.00010808	NA
XBXL10_1g24017	95.0845	3.2521	0.843255	3.8566	0.00011498	NA
XBXL10_1g41209	694.392	1.23173	0.320511	3.84301	0.00012153	NA
XBXL10_1g796	18.2358	6.79555	1.77117	3.83676	0.00012467	NA
XBXL10_1g4214	16.9194	6.6851	1.74434	3.83246	0.00012687	NA
XBXL10_1g30553	60.931	7.16604	1.87033	3.83144	0.00012739	NA
XBXL10_1g38420	16.7848	6.67548	1.74307	3.82972	0.00012829	NA
XBXL10_1g18455	271.182	2.22775	0.583399	3.81857	0.00013423	NA
XBXL10_1g20985	18.7712	6.8356	1.79193	3.81466	0.00013637	NA
XBXL10_1g13037	48.6187	3.34079	0.879305	3.79935	0.00014507	NA
XBXL10_1g37933	51.2086	6.74906	1.78243	3.78644	0.00015282	NA
XBXL10_1g34559	25.1759	4.82524	1.27941	3.77147	0.00016229	NA
XBXL10_1g460	2048.61	-1.52154	0.403847	-3.76762	0.00016481	NA
XBXL10_1g15433	58484.8	-1.65764	0.440424	-3.76375	0.00016739	0.0446918
XBXL10_1g38283	35.3521	3.88931	1.03679	3.7513	0.00017592	NA
XBXL10_1g30098	39.2316	6.38207	1.70367	3.74608	0.00017962	NA
XBXL10_1g27850	21.9419	-3.59659	0.961985	-3.73872	0.00018496	NA
XBXL10_1g43636	28.8225	3.98334	1.06571	3.73775	0.00018568	NA
XBXL10_1g44243	597.81	0.982756	0.26299	3.73686	0.00018633	NA
XBXL10_1g39948	21.9141	7.05624	1.88864	3.73616	0.00018685	NA
XBXL10_1g8580	46.045	3.63167	0.973939	3.72885	0.00019236	NA
XBXL10_1g15024	29.2388	-3.44319	0.923988	-3.72644	0.0001942	NA
XBXL10_1g27017	2733.95	-1.80943	0.485865	-3.72415	0.00019598	NA
XBXL10_1g32772	84.1846	2.67753	0.719376	3.72202	0.00019764	NA
XBXL10_1g7978	106.485	1.5981	0.431483	3.70373	0.00021245	NA
XBXL10_1g22022	73.8357	1.8942	0.512697	3.69457	0.00022026	NA
XBXL10_1g18837	145.749	1.73796	0.473295	3.67205	0.00024062	NA
XBXL10_1g32358	661.299	1.20538	0.328604	3.6682	0.00024427	NA
XBXL10_1g8056	181204	-2.10856	0.57573	-3.66241	0.00024985	0.0446918
XBXL10_1g8596	62.2788	2.7906	0.762755	3.65858	0.00025362	NA
XBXL10_1g1537	76.2898	8.85725	2.42237	3.65644	0.00025574	NA
XBXL10_1g19801	62.6051	-2.39527	0.655255	-3.65548	0.0002567	NA
XBXL10_1g25830	58.2256	2.64353	0.723232	3.65517	0.00025702	NA
XBXL10_1g41735	121.212	-1.91723	0.525112	-3.65108	0.00026114	NA
XBXL10_1g33718	36.4049	3.81954	1.0475	3.64633	0.00026601	NA
XBXL10_1g37770	38.0428	4.24703	1.16761	3.63737	0.00027544	NA
XBXL10_1g18073	16.7508	6.66891	1.83601	3.63229	0.00028091	NA
XBXL10_1g22661	23.8355	7.18063	1.98047	3.62572	0.00028816	NA
XBXL10_1g43759	1924.89	-2.32112	0.640282	-3.62516	0.00028878	NA
XBXL10_1g34034	144.16	1.40604	0.387874	3.62499	0.00028898	NA
XBXL10_1g41019	103784	-1.4743	0.406958	-3.62273	0.00029151	0.0446918
XBXL10_1g29295	175.307	2.02553	0.5594	3.6209	0.00029358	NA
XBXL10_1g25130	1075.25	1.11882	0.309224	3.61816	0.0002967	NA
XBXL10_1g44161	202.161	-1.7406	0.481421	-3.61555	0.00029971	NA
XBXL10_1g36744	20.9126	6.99195	1.93435	3.61463	0.00030078	NA
XBXL10_1g35309	3777.2	-0.958269	0.265216	-3.61317	0.00030248	NA
XBXL10_1g35805	343.967	6.24687	1.7295	3.61195	0.0003039	NA
XBXL10_1g12509	98.4564	-2.74793	0.761058	-3.61067	0.00030541	NA
XBXL10_1g8802	152.321	2.30216	0.63853	3.60541	0.00031166	NA
XBXL10_1g960	22.7996	7.11462	1.97847	3.59601	0.00032313	NA
XBXL10_1g26961	9083.85	-1.80541	0.503269	-3.58736	0.00033404	0.0446918
XBXL10_1g43935	28.8194	5.19734	1.44976	3.58496	0.00033713	NA
XBXL10_1g41673	247.163	-1.59267	0.444419	-3.58371	0.00033875	NA
XBXL10_1g30816	13.177	6.32352	1.76523	3.58227	0.00034062	NA
XBXL10_1g40473	25.1109	7.25321	2.0248	3.58219	0.00034073	NA
XBXL10_1g2054	517.825	2.09265	0.584931	3.57761	0.00034676	NA
XBXL10_1g43368	68.38	2.18281	0.610918	3.57301	0.0003529	NA
XBXL10_1g27373	92.3833	2.12026	0.593626	3.57171	0.00035465	NA
XBXL10_1g7787	205826	-1.78321	0.499417	-3.57058	0.00035619	0.0446918
XBXL10_1g10565	95.6682	2.39178	0.670553	3.56687	0.00036126	NA
XBXL10_1g26138	46.2734	5.68107	1.59558	3.56051	0.00037014	NA
XBXL10_1g38452	73.0057	2.90782	0.817161	3.55845	0.00037306	NA
XBXL10_1g32993	14.4169	6.45149	1.81308	3.5583	0.00037326	NA
XBXL10_1g11022	373.194	1.11604	0.31382	3.55632	0.00037609	NA
XBXL10_1g2252	17.544	-4.89484	1.37676	-3.55533	0.0003775	NA
XBXL10_1g19056	41.3733	2.9497	0.829704	3.55513	0.0003778	NA
XBXL10_1g11957	56.6551	2.23096	0.628584	3.54918	0.00038643	NA
XBXL10_1g34086	126355	-1.96911	0.554945	-3.5483	0.00038773	0.0446918
XBXL10_1g40907	30683.2	-2.18984	0.617835	-3.54438	0.00039353	0.0446918
XBXL10_1g35780	5986.28	-2.10554	0.594345	-3.54262	0.00039618	0.0446918
XBXL10_1g25912	10227.4	-1.19844	0.338972	-3.53551	0.00040698	0.0446918
XBXL10_1g41612	316.852	2.27165	0.642599	3.53509	0.00040764	NA
XBXL10_1g24220	112.056	2.37394	0.672544	3.5298	0.00041587	NA
XBXL10_1g3507	2322.15	-2.43047	0.688794	-3.52858	0.00041779	NA
XBXL10_1g8006	9.11853	-5.44524	1.54349	-3.52788	0.0004189	NA
XBXL10_1g31891	511.295	1.71173	0.485561	3.52527	0.00042305	NA
XBXL10_1g4853	44.7669	3.34416	0.948763	3.52476	0.00042387	NA
XBXL10_1g43123	38.4942	4.73019	1.34231	3.52391	0.00042523	NA
XBXL10_1g9767	37.9271	3.86979	1.09964	3.51914	0.00043294	NA
XBXL10_1g19207	36303.4	-2.13821	0.609863	-3.50605	0.00045482	0.0446918
XBXL10_1g40168	40.549	4.32202	1.23734	3.49299	0.00047764	NA
XBXL10_1g29007	71795.2	-2.14573	0.61555	-3.48588	0.00049053	0.0446918
XBXL10_1g5465	785.665	-2.3072	0.663084	-3.4795	0.00050234	NA
XBXL10_1g37529	468.762	1.6953	0.487938	3.47441	0.00051198	NA
XBXL10_1g9633	359.221	1.2954	0.373018	3.47275	0.00051515	NA
XBXL10_1g41600	519.476	1.49155	0.43007	3.46816	0.00052403	NA
XBXL10_1g35442	1785.06	1.23761	0.356957	3.46712	0.00052606	NA
XBXL10_1g31304	1927.72	-1.00506	0.290167	-3.46373	0.00053274	NA
XBXL10_1g1549	43747.9	-2.13129	0.615486	-3.46278	0.00053462	0.0446918
XBXL10_1g27446	20127.5	-1.61953	0.468231	-3.45884	0.00054251	0.0446918
XBXL10_1g38223	5036.7	-1.95437	0.565274	-3.45738	0.00054546	0.0446918
XBXL10_1g10804	1196.52	-1.21629	0.352631	-3.44919	0.00056227	NA
XBXL10_1g30383	21.6922	7.04283	2.04351	3.44644	0.00056801	NA
XBXL10_1g44029	21.9089	7.05554	2.05123	3.43966	0.00058245	NA
XBXL10_1g24519	231.914	3.00595	0.875448	3.43362	0.00059558	NA
XBXL10_1g12291	41.2743	6.60705	1.92555	3.43126	0.00060078	NA
XBXL10_1g39970	535.218	1.0412	0.303671	3.4287	0.00060647	NA
XBXL10_1g18541	1221.87	-1.5504	0.452604	-3.4255	0.00061366	NA
XBXL10_1g19320	57.7422	5.31621	1.55308	3.42302	0.00061929	NA
XBXL10_1g29881	292.714	-2.41347	0.705833	-3.41932	0.00062778	NA
XBXL10_1g41098	150.487	1.62629	0.475719	3.41859	0.00062947	NA
XBXL10_1g13613	3836.08	1.42569	0.417373	3.41587	0.0006358	NA
XBXL10_1g21195	1868.6	-1.66927	0.488963	-3.41389	0.00064041	NA
XBXL10_1g6787	56696.9	-2.06391	0.606338	-3.40388	0.00066435	0.0446918
XBXL10_1g3015	190.394	1.64876	0.484445	3.4034	0.00066552	NA
XBXL10_1g23086	18.6438	6.82501	2.00567	3.40285	0.00066688	NA
XBXL10_1g44087	43.4135	3.61607	1.06389	3.39891	0.00067654	NA
XBXL10_1g21965	15.5883	6.56712	1.93312	3.39716	0.00068089	NA
XBXL10_1g26025	235.337	1.75429	0.516536	3.39626	0.00068314	NA
XBXL10_1g26206	31.5829	2.99613	0.882231	3.39608	0.00068357	NA
XBXL10_1g26263	13.3416	6.34464	1.86879	3.39504	0.00068618	NA
XBXL10_1g33840	66.0518	2.82579	0.832331	3.39503	0.00068622	NA
XBXL10_1g34285	276.742	1.64747	0.485568	3.39286	0.00069166	NA
XBXL10_1g24215	45.5551	2.62989	0.775231	3.3924	0.00069284	NA
XBXL10_1g41017	45207.2	-1.78992	0.527646	-3.39227	0.00069315	0.0446918
XBXL10_1g14707	4049.39	-1.28756	0.379909	-3.38912	0.00070117	0.0446918
XBXL10_1g37772	15694.1	-0.839459	0.247749	-3.38835	0.00070315	0.0446918
XBXL10_1g34975	17.1815	-3.82953	1.13118	-3.38543	0.00071066	NA
XBXL10_1g43971	320.826	-1.46459	0.433395	-3.37933	0.00072662	NA
XBXL10_1g7192	91.9881	1.88729	0.560236	3.36874	0.00075514	NA
XBXL10_1g16073	71.4362	2.36658	0.702944	3.36667	0.00076082	NA
XBXL10_1g32226	5624.19	-1.32606	0.394028	-3.36538	0.00076437	0.0446918
XBXL10_1g4298	124.879	1.71396	0.509896	3.3614	0.00077549	NA
XBXL10_1g8476	70.8919	-3.70316	1.10243	-3.3591	0.00078197	NA
XBXL10_1g5153	4419.32	-1.01596	0.302538	-3.35813	0.00078471	0.0446918
XBXL10_1g9565	13.5035	6.35639	1.89307	3.35772	0.00078588	NA
XBXL10_1g7406	1762.79	-1.37078	0.408304	-3.35725	0.00078723	NA
XBXL10_1g39971	13964.7	-1.62455	0.483994	-3.35656	0.00078918	0.0446918
XBXL10_1g7325	18.675	-5.12119	1.52591	-3.35615	0.00079037	NA
XBXL10_1g38773	5473.44	-1.3644	0.406684	-3.35495	0.00079378	0.0446918
XBXL10_1g1275	398.04	-1.16205	0.34645	-3.35415	0.00079609	NA
XBXL10_1g5468	63.4347	-1.69422	0.506009	-3.3482	0.00081338	NA
XBXL10_1g10794	1229.38	-1.36978	0.409459	-3.34534	0.00082181	NA
XBXL10_1g32223	59.9337	-3.50272	1.04735	-3.34436	0.00082473	NA
XBXL10_1g21451	733.603	1.47769	0.442361	3.34046	0.0008364	NA
XBXL10_1g35885	183.811	1.6343	0.489863	3.33623	0.00084923	NA
XBXL10_1g43764	100886	-1.77598	0.53243	-3.33562	0.0008511	0.0446918
XBXL10_1g29266	164.33	-2.14345	0.642714	-3.335	0.00085299	NA
XBXL10_1g1875	31.5387	3.81436	1.14593	3.32862	0.00087276	NA
XBXL10_1g23300	7966.28	-2.15321	0.64716	-3.32716	0.00087735	0.0446918
XBXL10_1g37162	17.2673	6.71334	2.01929	3.3246	0.00088545	NA
XBXL10_1g21916	4669.16	-1.01096	0.304172	-3.32364	0.00088851	0.0446918
XBXL10_1g709	22021.9	-1.45776	0.438722	-3.32274	0.00089138	0.0446918
XBXL10_1g18690	3349.69	-1.09178	0.328891	-3.31959	0.0009015	NA
XBXL10_1g22852	32.9107	4.46072	1.34624	3.31346	0.0009215	NA
XBXL10_1g5774	294.753	1.13724	0.343703	3.3088	0.00093696	NA
XBXL10_1g17467	7545.52	-1.3595	0.411921	-3.30038	0.00096554	0.0454212
XBXL10_1g1491	11.3216	6.10637	1.85032	3.30017	0.00096626	NA
XBXL10_1g25895	175.989	-2.9583	0.897505	-3.29614	0.00098023	NA
XBXL10_1g4395	40.9556	3.48711	1.05823	3.29522	0.00098344	NA
XBXL10_1g44300	191.182	1.46623	0.444967	3.29513	0.00098375	NA
XBXL10_1g27394	173.405	-2.85974	0.868864	-3.29135	0.00099706	NA
XBXL10_1g4854	1322.11	1.08263	0.329719	3.2835	0.00102528	NA
XBXL10_1g22882	98.7684	-2.47827	0.754791	-3.28338	0.0010257	NA
XBXL10_1g9950	528.767	-1.45378	0.443043	-3.28135	0.00103312	NA
XBXL10_1g42888	12.9652	6.30333	1.92268	3.2784	0.00104396	NA
XBXL10_1g9990	25.0365	3.96537	1.21089	3.27476	0.0010575	NA
XBXL10_1g18418	122.625	-1.90244	0.580948	-3.27471	0.00105771	NA
XBXL10_1g44248	786.508	-1.61089	0.491992	-3.27421	0.00105957	NA
XBXL10_1g5539	7007.97	-1.1252	0.343764	-3.27318	0.00106345	0.0454212
XBXL10_1g25590	316.139	-1.48968	0.455313	-3.27177	0.00106876	NA
XBXL10_1g8195	7861.74	-1.25776	0.38452	-3.27099	0.0010717	0.0454212
XBXL10_1g35318	17.4175	6.72646	2.05747	3.26928	0.00107821	NA
XBXL10_1g15458	6051.32	-1.67411	0.512169	-3.26866	0.00108056	0.0454212
XBXL10_1g7856	90.2636	-1.84577	0.564826	-3.26785	0.00108369	NA
XBXL10_1g25721	9.88359	5.90767	1.80793	3.26764	0.0010845	NA
XBXL10_1g11318	1451.03	-0.852391	0.260964	-3.26632	0.00108957	NA
XBXL10_1g11370	59.3573	2.23545	0.684697	3.26487	0.00109515	NA
XBXL10_1g1638	50.0111	4.40216	1.3492	3.2628	0.00110317	NA
XBXL10_1g18409	296.239	1.56947	0.481484	3.25965	0.0011155	NA
XBXL10_1g27143	83108.7	-1.93845	0.594892	-3.25849	0.00112007	0.0454212
XBXL10_1g5064	19.0675	5.34737	1.64421	3.25224	0.001145	NA
XBXL10_1g14650	1896.62	-0.961342	0.295746	-3.25056	0.00115177	NA
XBXL10_1g23615	26.0269	5.07294	1.56267	3.24633	0.00116902	NA
XBXL10_1g20781	146312	-1.36114	0.419739	-3.24282	0.00118354	0.0454212
XBXL10_1g43468	7.85829	-5.56636	1.71682	-3.24224	0.00118594	NA
XBXL10_1g11929	126.302	1.9335	0.596346	3.24224	0.00118594	NA
XBXL10_1g39246	729.598	1.71815	0.530054	3.24146	0.0011892	NA
XBXL10_1g34002	15008.1	-1.77986	0.549099	-3.24142	0.00118937	0.0454212
XBXL10_1g42893	6313.92	-1.17022	0.361577	-3.23642	0.00121037	0.0454212
XBXL10_1g3105	26.7863	4.1477	1.28189	3.2356	0.00121385	NA
XBXL10_1g13048	4551.85	-1.59136	0.49221	-3.23309	0.0012246	0.0454212
XBXL10_1g41858	27.2238	4.5763	1.416	3.23185	0.00122991	NA
XBXL10_1g20944	48.358	2.58226	0.800643	3.22523	0.00125872	NA
XBXL10_1g30991	242.832	-1.67942	0.520746	-3.22502	0.00125963	NA
XBXL10_1g37031	1526.26	-1.43996	0.446557	-3.22459	0.00126152	NA
XBXL10_1g28248	23.5938	4.02977	1.25129	3.2205	0.00127967	NA
XBXL10_1g9699	141.136	-1.78463	0.554424	-3.2189	0.00128684	NA
XBXL10_1g37475	174.554	1.37317	0.426753	3.21772	0.00129214	NA
XBXL10_1g23407	7673.83	0.880718	0.273733	3.21744	0.00129341	0.0454212
XBXL10_1g41216	54.5667	2.36843	0.736496	3.2158	0.00130079	NA
XBXL10_1g8155	473.413	1.04651	0.325475	3.21533	0.00130294	NA
XBXL10_1g11261	32.6932	-4.39493	1.36736	-3.21417	0.0013082	NA
XBXL10_1g1818	772.666	-2.33849	0.728523	-3.20991	0.00132775	NA
XBXL10_1g12545	505.007	1.39415	0.434384	3.20949	0.00132973	NA
XBXL10_1g17110	90.1868	-1.85864	0.579571	-3.20692	0.00134165	NA
XBXL10_1g36895	170.639	-1.65296	0.515616	-3.2058	0.00134689	NA
XBXL10_1g7323	27.1363	4.02169	1.25546	3.20335	0.00135838	NA
XBXL10_1g38818	787.622	-2.21303	0.691129	-3.20205	0.00136454	NA
XBXL10_1g41710	21.72	-3.36117	1.05034	-3.20008	0.00137391	NA
XBXL10_1g4862	105.688	-1.91914	0.60012	-3.19793	0.00138419	NA
XBXL10_1g7640	6652.75	0.870887	0.272348	3.1977	0.00138526	0.0454212
XBXL10_1g33504	292.438	1.49333	0.467511	3.19422	0.0014021	NA
XBXL10_1g28138	2288.25	1.40839	0.441223	3.19202	0.00141283	NA
XBXL10_1g27750	68.9563	-2.25857	0.70763	-3.19175	0.00141415	NA
XBXL10_1g44031	232815	-1.85792	0.582202	-3.19119	0.00141687	0.0454212
XBXL10_1g29166	1301.25	-1.51733	0.475596	-3.19036	0.00142094	NA
XBXL10_1g21345	13277.7	-1.35438	0.424542	-3.1902	0.00142172	0.0454212
XBXL10_1g25147	9.90702	5.91118	1.85324	3.18966	0.00142442	NA
