# Supplementary material for: Functional dissection and assembly of a small, newly evolved, W chromosome-specific genomic region of the African clawed frog Xenopus laevis
Source: PLoS Genet. 2023 Oct 4;19(10):e1010990. doi: 10.1371/journal.pgen.1010990 (PMC10578606; doi:10.1371/journal.pgen.1010990)
Supplement: S5 Data — (XLSX) [file pgen.1010990.s022.xlsx]

## Sheet: Sheet1
MF1
Transcript_ID	baseMean	log2FoldChange	lfcSE	stat	pvalue	padj
gnl|XBXL10_1g41812|XBmRNA78739|	308.479	8.91127	1.4769	6.03379	1.6e-09	5.09e-05
gnl|XBXL10_1g26082|XBmRNA48817|	399.631	1.87364	0.365545	5.1256	2.97e-07	0.0034821
gnl|XBXL10_1g4417|XBmRNA8236|	189.572	2.7076	0.534546	5.06523	4.08e-07	0.0034821
gnl|XBXL10_1g39830|XBmRNA74942|	49.4132	20.1817	3.9952	5.0515	4.38e-07	0.0034821
gnl|XBXL10_1g33805|XBmRNA63843|	74.032	5.93207	1.18539	5.00432	5.61e-07	0.00356262
gnl|XBXL10_1g33985|XBmRNA64099|	227.68	10.756	2.36297	4.55188	5.32e-06	0.0281569
gnl|XBXL10_1g25525|XBmRNA47633|	141.904	4.61784	1.07632	4.2904	1.78e-05	0.0784728
gnl|XBXL10_1g35549|XBmRNA67129|	143.722	2.03542	0.480139	4.23923	2.24e-05	0.0784728
gnl|XBXL10_1g26260|XBmRNA49090|	50.8044	8.59338	2.03275	4.22746	2.36e-05	0.0784728
gnl|XBXL10_1g22306|XBmRNA41467|	128.786	1.8506	0.438785	4.21756	2.47e-05	0.0784728
gnl|XBXL10_1g25670|XBmRNA47980|	24.3197	7.53276	1.82273	4.13269	3.59e-05	0.0946042
gnl|XBXL10_1g31134|XBmRNA58900|	23.0009	7.45013	1.80762	4.12152	3.76e-05	0.0946042
gnl|XBXL10_1g5064|XBmRNA9430|	22.9988	7.45171	1.81262	4.11102	3.94e-05	0.0946042
gnl|XBXL10_1g33623|XBmRNA63504|	32.4882	7.94494	1.93876	4.09795	4.17e-05	0.0946042
MF2
Transcript_ID	baseMean	log2FoldChange	lfcSE	stat	pvalue	padj
gnl|XBXL10_1g41812|XBmRNA78739|	308.479	8.91127	1.4769	6.03379	1.6e-09	5.09e-05
gnl|XBXL10_1g26082|XBmRNA48817|	399.631	1.87364	0.365545	5.1256	2.97e-07	0.0034821
gnl|XBXL10_1g4417|XBmRNA8236|	189.572	2.7076	0.534546	5.06523	4.08e-07	0.0034821
gnl|XBXL10_1g39830|XBmRNA74942|	49.4132	20.1817	3.9952	5.0515	4.38e-07	0.0034821
gnl|XBXL10_1g33805|XBmRNA63843|	74.032	5.93207	1.18539	5.00432	5.61e-07	0.00356262
gnl|XBXL10_1g33985|XBmRNA64099|	227.68	10.756	2.36297	4.55188	5.32e-06	0.0281569
gnl|XBXL10_1g25525|XBmRNA47633|	141.904	4.61784	1.07632	4.2904	1.78e-05	0.0784728
gnl|XBXL10_1g35549|XBmRNA67129|	143.722	2.03542	0.480139	4.23923	2.24e-05	0.0784728
gnl|XBXL10_1g26260|XBmRNA49090|	50.8044	8.59338	2.03275	4.22746	2.36e-05	0.0784728
gnl|XBXL10_1g22306|XBmRNA41467|	128.786	1.8506	0.438785	4.21756	2.47e-05	0.0784728
gnl|XBXL10_1g25670|XBmRNA47980|	24.3197	7.53276	1.82273	4.13269	3.59e-05	0.0946042
gnl|XBXL10_1g31134|XBmRNA58900|	23.0009	7.45013	1.80762	4.12152	3.76e-05	0.0946042
gnl|XBXL10_1g5064|XBmRNA9430|	22.9988	7.45171	1.81262	4.11102	3.94e-05	0.0946042
gnl|XBXL10_1g33623|XBmRNA63504|	32.4882	7.94494	1.93876	4.09795	4.17e-05	0.0946042
MF3
Transcript_ID	baseMean	log2FoldChange	lfcSE	stat	pvalue	padj
gnl|XBXL10_1g23052|XBmRNA42956|	47.1328	-2.57329	0.388566	-6.62254	3.53e-11	1.1e-06
gnl|XBXL10_1g8825|XBmRNA16577|	1077.66	-1.07028	0.167518	-6.38908	1.67e-10	2.59e-06
gnl|XBXL10_1g30929|XBmRNA58414|	216.435	-2.81469	0.445606	-6.31655	2.67e-10	2.77e-06
gnl|XBXL10_1g26263|XBmRNA49093|	43.0097	-3.3071	0.605771	-5.45933	4.78e-08	0.00037098
gnl|XBXL10_1g41866|XBmRNA78820|	248.212	-3.27354	0.615337	-5.31991	1.04e-07	0.00064468
gnl|XBXL10_1g20744|XBmRNA38204|	32.5881	-4.15831	0.78786	-5.27798	1.31e-07	0.0006759
gnl|XBXL10_1g32531|XBmRNA61368|	503.293	-2.97248	0.571562	-5.20062	1.99e-07	0.0008246
gnl|XBXL10_1g20743|XBmRNA38203|	135.748	-3.2631	0.628962	-5.18808	2.12e-07	0.0008246
gnl|XBXL10_1g19344|XBmRNA35755|	6.30214	-6.19115	1.22846	-5.03978	4.66e-07	0.00142727
gnl|XBXL10_1g24761|XBmRNA46219|	186.945	-2.17697	0.433152	-5.02587	5.01e-07	0.00142727
gnl|XBXL10_1g33743|XBmRNA63729|	228.864	-1.73511	0.345354	-5.02415	5.06e-07	0.00142727
gnl|XBXL10_1g28511|XBmRNA53563|	57.6981	-3.80113	0.764383	-4.9728	6.6e-07	0.00170164
gnl|XBXL10_1g30226|XBmRNA56914|	117.618	-2.65451	0.535682	-4.95538	7.22e-07	0.00170164
gnl|XBXL10_1g8664|XBmRNA16317|	18.1103	-4.52623	0.915591	-4.94351	7.67e-07	0.00170164
gnl|XBXL10_1g34160|XBmRNA64441|	451.347	-0.926176	0.18962	-4.88437	1.04e-06	0.00206244
gnl|XBXL10_1g33116|XBmRNA62534|	104.232	-2.24855	0.460804	-4.87963	1.06e-06	0.00206244
gnl|XBXL10_1g41015|XBmRNA77377|	72863.1	-2.0249	0.422179	-4.79631	1.62e-06	0.00284161
gnl|XBXL10_1g36661|XBmRNA69152|	9.83045	-3.15684	0.658709	-4.79247	1.65e-06	0.00284161
gnl|XBXL10_1g43759|XBmRNA82368|	1646.32	-1.86302	0.392333	-4.74855	2.05e-06	0.00334791
gnl|XBXL10_1g32129|XBmRNA60534|	18.7891	-3.8069	0.803755	-4.73639	2.18e-06	0.00337732
gnl|XBXL10_1g11373|XBmRNA21375|	49.8151	1.8649	0.39991	4.6633	3.11e-06	0.00460064
gnl|XBXL10_1g21588|XBmRNA40039|	14.0822	-2.78967	0.600963	-4.642	3.45e-06	0.00477697
gnl|XBXL10_1g41031|XBmRNA77411|	140750	-1.79736	0.387632	-4.63678	3.54e-06	0.00477697
gnl|XBXL10_1g11397|XBmRNA21397|	115.299	-1.47803	0.3226	-4.58161	4.61e-06	0.00574365
gnl|XBXL10_1g6099|XBmRNA11395|	141.208	-1.99209	0.434848	-4.58112	4.62e-06	0.00574365
gnl|XBXL10_1g22181|XBmRNA41243|	24.9863	-3.02024	0.664062	-4.54813	5.41e-06	0.00646336
gnl|XBXL10_1g18725|XBmRNA34517|	171.712	1.12474	0.249727	4.5039	6.67e-06	0.00767213
gnl|XBXL10_1g43622|XBmRNA82118|	26.8201	-2.44749	0.546656	-4.4772	7.56e-06	0.00814832
gnl|XBXL10_1g20797|XBmRNA38294|	29.1006	-4.35091	0.972086	-4.47585	7.61e-06	0.00814832
gnl|XBXL10_1g38949|XBmRNA73506|	1174	-1.77805	0.398837	-4.45809	8.27e-06	0.00855813
gnl|XBXL10_1g19367|XBmRNA35802|	436.481	-1.23474	0.279629	-4.41562	1.01e-05	0.0100875
gnl|XBXL10_1g13334|XBmRNA25286|	4.19931	-4.96117	1.12677	-4.40302	1.07e-05	0.0103579
gnl|XBXL10_1g37233|XBmRNA70253|	257.887	-2.33432	0.535063	-4.3627	1.28e-05	0.0116671
gnl|XBXL10_1g43763|XBmRNA82372|	183.041	-1.9749	0.452884	-4.36073	1.3e-05	0.0116671
gnl|XBXL10_1g27038|XBmRNA50656|	148.799	-0.948826	0.217772	-4.35696	1.32e-05	0.0116671
gnl|XBXL10_1g9723|XBmRNA18175|	553.108	1.61529	0.371212	4.35139	1.35e-05	0.0116671
gnl|XBXL10_1g7453|XBmRNA14044|	816.249	0.784273	0.180997	4.33307	1.47e-05	0.0123387
gnl|XBXL10_1g41503|XBmRNA78313|	319.73	-1.56109	0.365396	-4.27234	1.93e-05	0.0155708
gnl|XBXL10_1g18018|XBmRNA33266|	419.157	-1.60514	0.376063	-4.26826	1.97e-05	0.0155708
gnl|XBXL10_1g6966|XBmRNA13040|	92.6323	-1.3881	0.325524	-4.26422	2.01e-05	0.0155708
gnl|XBXL10_1g19102|XBmRNA35294|	10.0111	-3.71364	0.875483	-4.24182	2.22e-05	0.0167901
gnl|XBXL10_1g15119|XBmRNA28194|	6.32311	-3.72188	0.882337	-4.21821	2.46e-05	0.0179927
gnl|XBXL10_1g44393|XBmRNA83429|	2405.81	-1.79972	0.426927	-4.21553	2.49e-05	0.0179927
gnl|XBXL10_1g8295|XBmRNA15675|	1721.71	-0.87756	0.20896	-4.19965	2.67e-05	0.0188637
gnl|XBXL10_1g32759|XBmRNA61829|	29.2103	-1.46	0.348733	-4.18659	2.83e-05	0.0195378
gnl|XBXL10_1g23886|XBmRNA44632|	27.319	-4.01728	0.961637	-4.17755	2.95e-05	0.0198316
gnl|XBXL10_1g41035|XBmRNA77415|	89.0622	-1.83569	0.440688	-4.1655	3.11e-05	0.0198316
gnl|XBXL10_1g33737|XBmRNA63717|	5.82766	-6.06562	1.45633	-4.16499	3.11e-05	0.0198316
gnl|XBXL10_1g15186|XBmRNA28308|	43.0031	-2.26747	0.544566	-4.16381	3.13e-05	0.0198316
gnl|XBXL10_1g15534|XBmRNA29028|	15.6415	2.34655	0.564938	4.15364	3.27e-05	0.0203197
gnl|XBXL10_1g16960|XBmRNA31550|	197.69	1.2913	0.311898	4.14014	3.47e-05	0.021131
gnl|XBXL10_1g41195|XBmRNA77736|	110.694	-2.5392	0.614965	-4.12902	3.64e-05	0.0213466
gnl|XBXL10_1g14966|XBmRNA27852|	245.063	-0.788236	0.190904	-4.12897	3.64e-05	0.0213466
gnl|XBXL10_1g44079|XBmRNA82921|	191.607	-0.994704	0.242831	-4.09628	4.2e-05	0.0241396
gnl|XBXL10_1g43750|XBmRNA82357|	303656	-1.55341	0.383534	-4.05025	5.12e-05	0.0285825
gnl|XBXL10_1g41029|XBmRNA77409|	9661.62	-1.71875	0.424793	-4.04608	5.21e-05	0.0285825
gnl|XBXL10_1g9904|XBmRNA18507|	7.1625	-5.67471	1.40313	-4.04433	5.25e-05	0.0285825
gnl|XBXL10_1g22605|XBmRNA42135|	1405.07	-0.765025	0.189657	-4.03373	5.49e-05	0.0293878
gnl|XBXL10_1g31417|XBmRNA59394|	41.4091	2.05272	0.509404	4.02966	5.59e-05	0.0293949
gnl|XBXL10_1g9894|XBmRNA18488|	21.7344	-4.28043	1.06933	-4.00291	6.26e-05	0.032377
gnl|XBXL10_1g34289|XBmRNA64686|	143.816	0.769202	0.192744	3.99079	6.59e-05	0.0329866
gnl|XBXL10_1g37234|XBmRNA70254|	42.93	-2.84036	0.71286	-3.98446	6.76e-05	0.0329866
gnl|XBXL10_1g30978|XBmRNA58557|	23.8759	-2.77288	0.696141	-3.98322	6.8e-05	0.0329866
gnl|XBXL10_1g43022|XBmRNA80872|	231.294	1.14053	0.286576	3.97985	6.9e-05	0.0329866
gnl|XBXL10_1g8729|XBmRNA16384|	28.0612	-7.64582	1.92134	-3.97942	6.91e-05	0.0329866
gnl|XBXL10_1g30883|XBmRNA58306|	25.6105	-1.61914	0.407241	-3.97587	7.01e-05	0.0329866
gnl|XBXL10_1g11333|XBmRNA21255|	9.60515	3.17268	0.799405	3.9688	7.22e-05	0.0334735
gnl|XBXL10_1g9893|XBmRNA18487|	477.646	-2.22276	0.561254	-3.96035	7.48e-05	0.0341705
gnl|XBXL10_1g23945|XBmRNA44779|	4.86548	-5.12796	1.29691	-3.95399	7.69e-05	0.0345838
gnl|XBXL10_1g40371|XBmRNA75905|	95.3316	-0.959031	0.2434	-3.94015	8.14e-05	0.0361179
gnl|XBXL10_1g41783|XBmRNA78700|	15.1912	-4.41576	1.12479	-3.92585	8.64e-05	0.0377934
gnl|XBXL10_1g20779|XBmRNA38263|	6436.67	0.595254	0.151832	3.92047	8.84e-05	0.0381092
gnl|XBXL10_1g28578|XBmRNA53676|	276.571	0.921836	0.2356	3.91271	9.13e-05	0.0386954
gnl|XBXL10_1g1855|XBmRNA3305|	697.585	-0.651111	0.166621	-3.90775	9.32e-05	0.0386954
gnl|XBXL10_1g6964|XBmRNA13038|	37.8029	-3.11781	0.799158	-3.90137	9.57e-05	0.0386954
gnl|XBXL10_1g23616|XBmRNA44100|	91.102	-1.44935	0.371578	-3.90052	9.6e-05	0.0386954
gnl|XBXL10_1g5949|XBmRNA11136|	6.23306	4.74503	1.21667	3.90001	9.62e-05	0.0386954
gnl|XBXL10_1g40289|XBmRNA75737|	10.1725	-3.83148	0.983074	-3.89745	9.72e-05	0.0386954
gnl|XBXL10_1g471|XBmRNA533|	49.991	-0.964005	0.249075	-3.87034	0.00010868	0.0427144
gnl|XBXL10_1g33536|XBmRNA63283|	134.566	1.02268	0.265114	3.85752	0.00011454	0.0441781
gnl|XBXL10_1g8792|XBmRNA16484|	750.701	0.982232	0.254771	3.85535	0.00011556	0.0441781
gnl|XBXL10_1g17981|XBmRNA33228|	133.763	-3.2861	0.853407	-3.85057	0.00011784	0.0441781
gnl|XBXL10_1g17983|XBmRNA33230|	22.0579	-4.00909	1.04172	-3.84851	0.00011884	0.0441781
gnl|XBXL10_1g1212|XBmRNA1956|	192.025	0.997111	0.259185	3.8471	0.00011952	0.0441781
gnl|XBXL10_1g26763|XBmRNA50023|	27.6533	-2.90676	0.757621	-3.83669	0.0001247	0.0455498
gnl|XBXL10_1g12670|XBmRNA23760|	133.902	1.15041	0.300835	3.82407	0.00013127	0.0469888
gnl|XBXL10_1g3103|XBmRNA5615|	499.269	-1.26649	0.331355	-3.82214	0.0001323	0.0469888
gnl|XBXL10_1g11395|XBmRNA21396|	34.968	-1.36984	0.358551	-3.8205	0.00013318	0.0469888
gnl|XBXL10_1g41697|XBmRNA78567|	17.2266	-2.05485	0.538667	-3.81469	0.00013636	0.0471637
gnl|XBXL10_1g36987|XBmRNA69756|	38.4319	-1.69365	0.444188	-3.81291	0.00013734	0.0471637
gnl|XBXL10_1g38705|XBmRNA73030|	337.807	-0.771798	0.202549	-3.81043	0.00013873	0.0471637
gnl|XBXL10_1g26256|XBmRNA49083|	74.1843	1.01728	0.267102	3.8086	0.00013975	0.0471637
gnl|XBXL10_1g24557|XBmRNA45915|	862.567	-1.19405	0.314184	-3.80047	0.00014442	0.0482143
gnl|XBXL10_1g10667|XBmRNA20039|	42.3157	-2.63708	0.695072	-3.79396	0.00014826	0.0489704
gnl|XBXL10_1g19393|XBmRNA35849|	120.451	-0.750104	0.198197	-3.78464	0.00015393	0.0503073
gnl|XBXL10_1g9676|XBmRNA18031|	246.673	1.39995	0.370564	3.77788	0.00015817	0.0511551
gnl|XBXL10_1g42081|XBmRNA79119|	319.037	0.785617	0.208599	3.76616	0.00016578	0.0530617
gnl|XBXL10_1g34085|XBmRNA64290|	16.7624	-2.36741	0.629328	-3.76181	0.00016869	0.0533186
gnl|XBXL10_1g10880|XBmRNA20460|	534.32	-1.45401	0.38672	-3.75985	0.00017001	0.0533186
gnl|XBXL10_1g9943|XBmRNA18569|	84.6709	-1.35047	0.360005	-3.75125	0.00017595	0.0540419
gnl|XBXL10_1g1090|XBmRNA1697|	351.058	0.619561	0.165255	3.74913	0.00017745	0.0540419
gnl|XBXL10_1g28691|XBmRNA53919|	246.603	-1.32989	0.354778	-3.74852	0.00017788	0.0540419
gnl|XBXL10_1g12902|XBmRNA24409|	993.496	-0.601436	0.16053	-3.74655	0.00017928	0.0540419
gnl|XBXL10_1g35012|XBmRNA66129|	5.12796	-4.41094	1.18082	-3.73551	0.00018734	0.0559274
gnl|XBXL10_1g39918|XBmRNA75081|	7.41172	-4.71082	1.26479	-3.7246	0.00019563	0.0578463
gnl|XBXL10_1g10568|XBmRNA19783|	48.8664	-1.63014	0.438148	-3.72053	0.00019881	0.0582311
gnl|XBXL10_1g7898|XBmRNA14898|	41.0578	-1.57961	0.426003	-3.70799	0.00020891	0.0606199
gnl|XBXL10_1g21864|XBmRNA40585|	5.5141	-4.73799	1.27882	-3.70497	0.00021142	0.0607791
gnl|XBXL10_1g2823|XBmRNA5023|	13.341	2.40877	0.651633	3.69652	0.00021858	0.061751
gnl|XBXL10_1g4800|XBmRNA8980|	89.043	-0.769743	0.208248	-3.69628	0.00021878	0.061751
gnl|XBXL10_1g34997|XBmRNA66116|	11.011	-3.05178	0.826992	-3.69022	0.00022406	0.0624154
gnl|XBXL10_1g28449|XBmRNA53476|	38.6149	-1.08739	0.294766	-3.68898	0.00022515	0.0624154
gnl|XBXL10_1g1797|XBmRNA3188|	143.892	1.43017	0.388046	3.68555	0.00022821	0.062702
gnl|XBXL10_1g2180|XBmRNA4027|	91.0356	-0.942939	0.256153	-3.68115	0.00023218	0.0632346
gnl|XBXL10_1g9907|XBmRNA18510|	205.026	-2.0539	0.55868	-3.67635	0.0002366	0.0638772
gnl|XBXL10_1g32042|XBmRNA60420|	46.8904	1.60141	0.436364	3.6699	0.00024264	0.0649444
gnl|XBXL10_1g5119|XBmRNA9523|	16.3134	-2.3615	0.646948	-3.65021	0.00026203	0.0695329
gnl|XBXL10_1g28709|XBmRNA53949|	32.1686	-2.12227	0.582078	-3.64602	0.00026633	0.0700777
gnl|XBXL10_1g7012|XBmRNA13119|	61.4685	-1.1905	0.327636	-3.63362	0.00027947	0.0729154
gnl|XBXL10_1g31922|XBmRNA60244|	10.5472	-3.28188	0.904225	-3.62949	0.00028398	0.0734758
gnl|XBXL10_1g9983|XBmRNA18647|	164.239	-0.828685	0.228908	-3.62017	0.00029441	0.075111
gnl|XBXL10_1g39477|XBmRNA74409|	151.02	-1.0367	0.286419	-3.61953	0.00029514	0.075111
gnl|XBXL10_1g17522|XBmRNA32295|	1464.39	0.687177	0.190126	3.61433	0.00030112	0.0760094
gnl|XBXL10_1g31826|XBmRNA60069|	331.648	-1.6718	0.463877	-3.60398	0.00031338	0.0776365
gnl|XBXL10_1g31921|XBmRNA60243|	25.0215	-2.99011	0.829755	-3.6036	0.00031384	0.0776365
gnl|XBXL10_1g8779|XBmRNA16466|	2193.1	0.76463	0.212245	3.60259	0.00031507	0.0776365
gnl|XBXL10_1g40364|XBmRNA75893|	57.7773	0.912751	0.253577	3.5995	0.00031883	0.0779447
gnl|XBXL10_1g22833|XBmRNA42546|	1027.25	1.58622	0.441634	3.59171	0.00032852	0.0796867
gnl|XBXL10_1g34201|XBmRNA64514|	39.6195	-2.34738	0.653942	-3.58958	0.00033121	0.0797166
gnl|XBXL10_1g43765|XBmRNA82374|	96.4789	-1.36091	0.379914	-3.58215	0.00034077	0.0808044
gnl|XBXL10_1g20737|XBmRNA38197|	394.182	-2.75639	0.769505	-3.58203	0.00034094	0.0808044
gnl|XBXL10_1g2641|XBmRNA4608|	880.861	0.41441	0.115769	3.57963	0.00034408	0.0809321
gnl|XBXL10_1g2056|XBmRNA3753|	21.6654	-2.61475	0.731425	-3.57487	0.0003504	0.0817986
gnl|XBXL10_1g26713|XBmRNA49928|	46.8137	-2.57629	0.724071	-3.55806	0.0003736	0.0865631
gnl|XBXL10_1g28432|XBmRNA53405|	82.009	-1.20199	0.338343	-3.55258	0.00038147	0.0876405
gnl|XBXL10_1g24309|XBmRNA45508|	4.37755	3.93089	1.10733	3.54989	0.00038539	0.0876405
gnl|XBXL10_1g2031|XBmRNA3642|	234.161	-0.872707	0.245903	-3.54899	0.00038672	0.0876405
gnl|XBXL10_1g2533|XBmRNA4422|	50.2546	-1.99171	0.561785	-3.54531	0.00039215	0.0878276
gnl|XBXL10_1g1636|XBmRNA2906|	2533.25	0.959122	0.270593	3.54452	0.00039332	0.0878276
gnl|XBXL10_1g30230|XBmRNA56918|	27.3678	-3.51758	0.992903	-3.54272	0.00039603	0.0878276
gnl|XBXL10_1g42880|XBmRNA80590|	46.3944	-3.02066	0.85428	-3.53592	0.00040636	0.089417
gnl|XBXL10_1g39520|XBmRNA74487|	14.3628	1.60374	0.453772	3.53424	0.00040895	0.089417
gnl|XBXL10_1g30096|XBmRNA56653|	19.5348	2.95621	0.837709	3.52893	0.00041724	0.0905917
gnl|XBXL10_1g10096|XBmRNA18862|	5.38937	-3.08283	0.875172	-3.52254	0.00042743	0.0921586
gnl|XBXL10_1g8224|XBmRNA15548|	96.1284	-1.4718	0.418481	-3.517	0.00043645	0.0934549
gnl|XBXL10_1g26282|XBmRNA49117|	128.525	-0.994153	0.283617	-3.50527	0.00045615	0.0970039
gnl|XBXL10_1g34539|XBmRNA65270|	8038.25	-1.14685	0.327634	-3.50039	0.00046458	0.0978332
gnl|XBXL10_1g816|XBmRNA1183|	222.567	-0.983722	0.281114	-3.49937	0.00046635	0.0978332
gnl|XBXL10_1g43761|XBmRNA82370|	746.241	-1.35907	0.388807	-3.49548	0.00047321	0.0985491
gnl|XBXL10_1g7725|XBmRNA14562|	72.7776	0.890723	0.25494	3.49385	0.00047611	0.0985491
wtko_Kallisto_DeSeq2_dmw
Transcript_ID	baseMean	log2FoldChange	lfcSE	stat	pvalue	padj
gnl|XBXL10_1g3506|XBmRNA6438|	168.637	1.84071	0.330975	5.56147	2.68e-08	0.00055368
gnl|XBXL10_1g19716|XBmRNA36475|	213.603	1.33534	0.243638	5.48083	4.23e-08	0.00055368
gnl|XBXL10_1g7424|XBmRNA14006|	145.53	3.23485	0.594261	5.44349	5.22e-08	0.00055368
gnl|XBXL10_1g19447|XBmRNA35935|	210.354	-0.832276	0.154861	-5.37436	7.69e-08	0.00061085
gnl|XBXL10_1g20781|XBmRNA38266|	83771.7	-0.586594	0.119837	-4.89494	9.83e-07	0.00625262
gnl|XBXL10_1g8072|XBmRNA15270|	48.6025	1.45271	0.31763	4.57359	4.79e-06	0.0206024
gnl|XBXL10_1g16417|XBmRNA30839|	270.265	-0.816888	0.178715	-4.57089	4.86e-06	0.0206024
gnl|XBXL10_1g2664|XBmRNA4669|	76.215	1.21559	0.266742	4.55719	5.18e-06	0.0206024
gnl|XBXL10_1g10773|XBmRNA20279|	131.602	1.58147	0.354832	4.45696	8.31e-06	0.0293658
gnl|XBXL10_1g22516|XBmRNA41927|	184.503	1.99663	0.451332	4.42385	9.7e-06	0.0308242
gnl|XBXL10_1g42392|XBmRNA79661|	71.2405	1.52746	0.348975	4.37699	1.2e-05	0.0347779
gnl|XBXL10_1g38675|XBmRNA72981|	10.2378	2.35304	0.543469	4.32967	1.49e-05	0.039564
gnl|XBXL10_1g32720|XBmRNA61779|	7.63614	5.72458	1.33421	4.2906	1.78e-05	0.0418077
gnl|XBXL10_1g11862|XBmRNA22155|	17.7631	3.40965	0.796025	4.28334	1.84e-05	0.0418077
gnl|XBXL10_1g33983|XBmRNA64097|	86.8417	3.34458	0.7873	4.24816	2.16e-05	0.0449352
gnl|XBXL10_1g3709|XBmRNA6760|	9.43523	3.83861	0.908553	4.22497	2.39e-05	0.0449352
gnl|XBXL10_1g21318|XBmRNA39451|	16.7044	3.30611	0.782745	4.22374	2.4e-05	0.0449352
gnl|XBXL10_1g2988|XBmRNA5353|	134.284	-0.781802	0.187206	-4.17616	2.96e-05	0.0499893
gnl|XBXL10_1g7438|XBmRNA14024|	269.122	1.31342	0.314934	4.17046	3.04e-05	0.0499893
gnl|XBXL10_1g5623|XBmRNA10536|	10.0779	5.12219	1.23049	4.16272	3.14e-05	0.0499893
gnl|XBXL10_1g793|XBmRNA1126|	91.8242	2.71002	0.658715	4.1141	3.89e-05	0.0588441
gnl|XBXL10_1g22798|XBmRNA42474|	64.0951	-1.6462	0.401286	-4.10231	4.09e-05	0.0591118
gnl|XBXL10_1g34427|XBmRNA64997|	56.1994	1.13796	0.278298	4.089	4.33e-05	0.0598834
gnl|XBXL10_1g19897|XBmRNA36797|	58.7016	2.3576	0.577982	4.07902	4.52e-05	0.0599085
gnl|XBXL10_1g26938|XBmRNA50451|	4.85176	5.55302	1.39056	3.99336	6.51e-05	0.0828417
gnl|XBXL10_1g21792|XBmRNA40423|	2218.27	-0.637444	0.160113	-3.98122	6.86e-05	0.0838373
gnl|XBXL10_1g40801|XBmRNA76875|	3.87637	4.72417	1.19081	3.9672	7.27e-05	0.0856293
gnl|XBXL10_1g36969|XBmRNA69727|	59.9088	-1.50547	0.380829	-3.95313	7.71e-05	0.087581
gnl|XBXL10_1g24129|XBmRNA45139|	12.0581	3.99771	1.01682	3.93158	8.44e-05	0.0925122
gnl|XBXL10_1g5047|XBmRNA9404|	253.742	1.40169	0.357372	3.92221	8.77e-05	0.092981
gnl|XBXL10_1g3495|XBmRNA6414|	662.723	2.60088	0.66472	3.91274	9.13e-05	0.0935861
gnl|XBXL10_1g42117|XBmRNA79174|	122.047	-1.01139	0.261514	-3.86744	0.00010999	0.109271
gnl|XBXL10_1g30944|XBmRNA58451|	47.6579	2.36063	0.611655	3.85941	0.00011366	0.109502
wtko_Kallisto_DeSeq2_scanw
Transcript_ID	baseMean	log2FoldChange	lfcSE	stat	pvalue	padj
gnl|XBXL10_1g17545|XBmRNA32326|	122.577	3.42618	0.539936	6.34553	2.21665e-10	6.58898e-06
gnl|XBXL10_1g18018|XBmRNA33266|	1082.61	-2.15304	0.353836	-6.08483	1.16613e-09	1.73317e-05
gnl|XBXL10_1g17114|XBmRNA31725|	48.3817	-3.68502	0.652274	-5.6495	1.60919e-08	0.000159444
gnl|XBXL10_1g43753|XBmRNA82360|	272.659	3.32997	0.599849	5.55135	2.83471e-08	0.000210655
gnl|XBXL10_1g37937|XBmRNA71724|	46.0088	2.23802	0.416444	5.37413	7.69526e-08	0.000457483
gnl|XBXL10_1g11442|XBmRNA21470|	394.16	1.47688	0.279046	5.29261	1.20583e-07	0.000597388
gnl|XBXL10_1g26351|XBmRNA49245|	124.657	2.27811	0.438492	5.19532	2.04364e-07	0.000867818
gnl|XBXL10_1g26238|XBmRNA49054|	370.505	6.63552	1.29476	5.12489	2.97711e-07	0.00110618
gnl|XBXL10_1g569|XBmRNA596|	324.396	2.85109	0.576791	4.94303	7.69173e-07	0.0023247
gnl|XBXL10_1g37529|XBmRNA70849|	320.898	2.15155	0.436054	4.93413	8.05076e-07	0.0023247
gnl|XBXL10_1g34277|XBmRNA64655|	49.807	2.99258	0.608102	4.92117	8.60278e-07	0.0023247
gnl|XBXL10_1g37511|XBmRNA70810|	186.398	3.42607	0.712292	4.80992	1.50987e-06	0.00374008
gnl|XBXL10_1g18019|XBmRNA33267|	20.8291	-6.93908	1.50124	-4.62223	3.79644e-06	0.0086807
gnl|XBXL10_1g17168|XBmRNA31823|	45.6313	4.07629	0.906879	4.49485	6.96193e-06	0.0138365
gnl|XBXL10_1g2329|XBmRNA4166|	10.5596	-6.68874	1.4883	-4.49423	6.98223e-06	0.0138365
gnl|XBXL10_1g19313|XBmRNA35689|	18.406	-3.66412	0.825381	-4.43931	9.02478e-06	0.0167663
gnl|XBXL10_1g34381|XBmRNA64884|	298.545	4.62228	1.04442	4.42568	9.61377e-06	0.01681
gnl|XBXL10_1g37817|XBmRNA71494|	77.0185	-2.73186	0.625054	-4.37059	1.23909e-05	0.0204621
gnl|XBXL10_1g35786|XBmRNA67600|	816.964	1.5014	0.357967	4.19423	2.73795e-05	0.0428346
gnl|XBXL10_1g11030|XBmRNA20762|	78.5826	2.09662	0.502113	4.17559	2.9721e-05	0.0441729
gnl|XBXL10_1g34238|XBmRNA64571|	212.006	2.28677	0.550685	4.1526	3.28723e-05	0.04653
gnl|XBXL10_1g17814|XBmRNA32832|	276.392	-1.07446	0.260894	-4.11837	3.81566e-05	0.0515547
gnl|XBXL10_1g13664|XBmRNA25946|	56.9312	1.7306	0.422859	4.09261	4.26536e-05	0.0533
gnl|XBXL10_1g17014|XBmRNA31608|	37.648	3.12998	0.765172	4.09055	4.30344e-05	0.0533
gnl|XBXL10_1g5465|XBmRNA10199|	486.661	-3.79891	0.936134	-4.05809	4.94766e-05	0.0588277
gnl|XBXL10_1g43756|XBmRNA82363|	51.8635	1.7274	0.42844	4.03185	5.53403e-05	0.0632689
gnl|XBXL10_1g35421|XBmRNA66887|	85.525	-1.10679	0.281863	-3.92669	8.61214e-05	0.0918125
gnl|XBXL10_1g4545|XBmRNA8429|	20175.5	1.1943	0.304563	3.92136	8.80507e-05	0.0918125
gnl|XBXL10_1g30134|XBmRNA56715|	1821.67	2.02135	0.516014	3.91723	8.95732e-05	0.0918125
gnl|XBXL10_1g3262|XBmRNA5908|	29.6907	-3.79933	0.975846	-3.89337	9.88611e-05	0.0943874
gnl|XBXL10_1g19338|XBmRNA35741|	11.4664	-4.65942	1.19826	-3.88847	0.000100878	0.0943874
gnl|XBXL10_1g17739|XBmRNA32686|	88.3843	1.76473	0.454717	3.88095	0.000104051	0.0943874
gnl|XBXL10_1g9212|XBmRNA17194|	45.5776	-2.00822	0.517686	-3.87923	0.000104787	0.0943874
gnl|XBXL10_1g37887|XBmRNA71612|	198.005	-0.747347	0.193589	-3.86048	0.000113163	0.0989343
wtko_Kallisto_DeSeq2_ccdcw
Transcript_ID	baseMean	log2FoldChange	lfcSE	stat	pvalue	padj
gnl|XBXL10_1g887|XBmRNA1328|	410.265	2.83562	0.455359	6.22721	4.75e-10	1.52e-05
gnl|XBXL10_1g43762|XBmRNA82371|	1546.65	-1.75077	0.300161	-5.83276	5.45e-09	8.75e-05
gnl|XBXL10_1g35549|XBmRNA67129|	351.775	3.10679	0.561894	5.52913	3.22e-08	0.00034436
gnl|XBXL10_1g4417|XBmRNA8236|	215.03	2.61062	0.482263	5.41327	6.19e-08	0.00049665
gnl|XBXL10_1g7808|XBmRNA14709|	51.8122	4.3536	0.822486	5.29322	1.2e-07	0.00073027
gnl|XBXL10_1g42888|XBmRNA80603|	49.5691	8.28068	1.57131	5.2699	1.36e-07	0.00073027
gnl|XBXL10_1g39798|XBmRNA74882|	285.309	-1.88197	0.35957	-5.23394	1.66e-07	0.00076096
gnl|XBXL10_1g16073|XBmRNA30102|	134.028	2.63396	0.527453	4.99373	5.92e-07	0.00237645
gnl|XBXL10_1g36546|XBmRNA68976|	1486.22	1.50622	0.31127	4.83896	1.31e-06	0.00465537
gnl|XBXL10_1g28352|XBmRNA53274|	112.672	3.82449	0.799018	4.78648	1.7e-06	0.00508904
gnl|XBXL10_1g9005|XBmRNA16744|	38.9271	19.0835	3.99531	4.77646	1.78e-06	0.00508904
gnl|XBXL10_1g41714|XBmRNA78609|	297.439	-1.48767	0.31245	-4.76131	1.92e-06	0.00508904
gnl|XBXL10_1g25970|XBmRNA48582|	140.754	3.23757	0.681973	4.74736	2.06e-06	0.00508904
gnl|XBXL10_1g26260|XBmRNA49090|	59.0846	8.53499	1.81468	4.7033	2.56e-06	0.00586974
gnl|XBXL10_1g622|XBmRNA705|	199.14	2.41644	0.515574	4.68689	2.77e-06	0.00593616
gnl|XBXL10_1g3046|XBmRNA5511|	125.093	1.80554	0.387281	4.66208	3.13e-06	0.00628023
gnl|XBXL10_1g7283|XBmRNA13709|	186.721	1.37763	0.298433	4.61621	3.91e-06	0.00737977
gnl|XBXL10_1g30220|XBmRNA56906|	31.6955	7.63499	1.66632	4.58194	4.61e-06	0.00821577
gnl|XBXL10_1g4706|XBmRNA8751|	447.285	1.66157	0.367407	4.52241	6.11e-06	0.00999643
gnl|XBXL10_1g10007|XBmRNA18684|	142.025	1.95769	0.433261	4.51849	6.23e-06	0.00999643
gnl|XBXL10_1g11333|XBmRNA21255|	35.1579	4.71788	1.05259	4.48218	7.39e-06	0.0108637
gnl|XBXL10_1g41209|XBmRNA77761|	711.562	1.31445	0.293369	4.48055	7.45e-06	0.0108637
gnl|XBXL10_1g42897|XBmRNA80619|	41.7177	8.03139	1.80228	4.45625	8.34e-06	0.0114263
gnl|XBXL10_1g39172|XBmRNA73851|	58.2397	6.07445	1.36908	4.43687	9.13e-06	0.0114263
gnl|XBXL10_1g36519|XBmRNA68936|	1399.39	1.80118	0.406537	4.43054	9.4e-06	0.0114263
gnl|XBXL10_1g37933|XBmRNA71716|	156.92	4.9073	1.10837	4.42749	9.53e-06	0.0114263
gnl|XBXL10_1g41015|XBmRNA77377|	48074.8	-3.32385	0.751025	-4.42575	9.61e-06	0.0114263
gnl|XBXL10_1g15274|XBmRNA28512|	368.205	1.09803	0.249272	4.40494	1.06e-05	0.0121313
gnl|XBXL10_1g44243|XBmRNA83162|	588.915	1.0353	0.235481	4.39653	1.1e-05	0.0121756
gnl|XBXL10_1g44161|XBmRNA83043|	498.309	-1.6076	0.367912	-4.36952	1.25e-05	0.0129395
gnl|XBXL10_1g35831|XBmRNA67708|	820.018	1.56339	0.357858	4.36876	1.25e-05	0.0129395
gnl|XBXL10_1g3238|XBmRNA5861|	51.7108	4.88125	1.12136	4.35298	1.34e-05	0.0134724
gnl|XBXL10_1g38909|XBmRNA73444|	302.908	1.6628	0.387192	4.29451	1.75e-05	0.0170313
gnl|XBXL10_1g24017|XBmRNA44939|	101.862	3.38667	0.792535	4.27321	1.93e-05	0.0181918
gnl|XBXL10_1g34512|XBmRNA65217|	40.7524	4.07646	0.964847	4.22498	2.39e-05	0.020834
gnl|XBXL10_1g1538|XBmRNA2721|	219.718	4.12849	0.979082	4.2167	2.48e-05	0.020834
gnl|XBXL10_1g38669|XBmRNA72972|	312.957	1.36727	0.324568	4.21258	2.52e-05	0.020834
gnl|XBXL10_1g14954|XBmRNA27831|	59.523	3.28233	0.779316	4.21181	2.53e-05	0.020834
gnl|XBXL10_1g36393|XBmRNA68781|	40.3067	7.98239	1.89543	4.21139	2.54e-05	0.020834
gnl|XBXL10_1g27850|XBmRNA52306|	33.943	-3.49229	0.830256	-4.20628	2.6e-05	0.020834
gnl|XBXL10_1g32072|XBmRNA60461|	138.939	2.25535	0.539673	4.1791	2.93e-05	0.0229142
gnl|XBXL10_1g33840|XBmRNA63901|	78.8618	3.13424	0.752495	4.16513	3.11e-05	0.023627
gnl|XBXL10_1g4853|XBmRNA9083|	85.334	3.03084	0.728345	4.16127	3.16e-05	0.023627
gnl|XBXL10_1g42132|XBmRNA79200|	17.8769	6.80789	1.64896	4.12859	3.65e-05	0.0260641
gnl|XBXL10_1g29437|XBmRNA55339|	162.008	2.11115	0.511378	4.12835	3.65e-05	0.0260641
gnl|XBXL10_1g19056|XBmRNA35166|	42.9451	3.11339	0.760017	4.09647	4.19e-05	0.0280825
gnl|XBXL10_1g15417|XBmRNA28816|	170.905	1.34594	0.328723	4.09446	4.23e-05	0.0280825
gnl|XBXL10_1g569|XBmRNA596|	240.719	-1.79862	0.440172	-4.08618	4.39e-05	0.0280825
gnl|XBXL10_1g4357|XBmRNA8078|	275.641	10.7561	2.63288	4.08529	4.4e-05	0.0280825
gnl|XBXL10_1g7050|XBmRNA13207|	827.026	-1.25555	0.30744	-4.0839	4.43e-05	0.0280825
gnl|XBXL10_1g4214|XBmRNA7785|	17.8413	6.8074	1.66759	4.08218	4.46e-05	0.0280825
gnl|XBXL10_1g35451|XBmRNA66942|	8770.64	-1.95428	0.479655	-4.07436	4.61e-05	0.0284843
gnl|XBXL10_1g27501|XBmRNA51591|	87.2194	2.05615	0.50614	4.06241	4.86e-05	0.0294172
gnl|XBXL10_1g34559|XBmRNA65302|	27.1623	4.97647	1.23596	4.02639	5.66e-05	0.0336702
gnl|XBXL10_1g20985|XBmRNA38814|	20.0522	6.97594	1.73644	4.01739	5.88e-05	0.0343457
gnl|XBXL10_1g4556|XBmRNA8445|	89.5741	4.09677	1.02378	4.00161	6.29e-05	0.0360638
gnl|XBXL10_1g26263|XBmRNA49093|	15.74	6.62662	1.66694	3.97533	7.03e-05	0.0395813
gnl|XBXL10_1g24931|XBmRNA46508|	40.5838	3.18284	0.802384	3.96673	7.29e-05	0.0403292
gnl|XBXL10_1g36985|XBmRNA69753|	9381.17	-2.66056	0.674537	-3.94428	8e-05	0.043507
gnl|XBXL10_1g44115|XBmRNA82995|	904.73	-1.86359	0.472936	-3.94048	8.13e-05	0.043507
gnl|XBXL10_1g8006|XBmRNA15140|	8.59834	-5.69005	1.44977	-3.92478	8.68e-05	0.0448828
gnl|XBXL10_1g35318|XBmRNA66657|	26.303	7.36597	1.87748	3.92332	8.73e-05	0.0448828
gnl|XBXL10_1g26194|XBmRNA48999|	10.9285	-6.13873	1.5655	-3.92127	8.81e-05	0.0448828
gnl|XBXL10_1g22395|XBmRNA41685|	16.3878	6.68197	1.71145	3.90427	9.45e-05	0.0474046
gnl|XBXL10_1g25130|XBmRNA46914|	1127.16	1.15351	0.296049	3.89635	9.77e-05	0.0482276
gnl|XBXL10_1g17113|XBmRNA31724|	102.979	-2.74716	0.713774	-3.84878	0.00011871	0.0563598
gnl|XBXL10_1g17109|XBmRNA31720|	102.979	-2.74716	0.713774	-3.84878	0.00011871	0.0563598
gnl|XBXL10_1g32358|XBmRNA61000|	681.329	1.27092	0.330413	3.84647	0.00011983	0.0563598
gnl|XBXL10_1g597|XBmRNA653|	56.3058	3.01483	0.784335	3.8438	0.00012114	0.0563598
gnl|XBXL10_1g28821|XBmRNA54222|	636	-1.9402	0.507141	-3.82577	0.00013036	0.0597827
gnl|XBXL10_1g10730|XBmRNA20164|	38.9503	2.86747	0.750596	3.82027	0.00013331	0.0599269
gnl|XBXL10_1g44318|XBmRNA83307|	85.2765	2.95532	0.774003	3.81823	0.00013441	0.0599269
gnl|XBXL10_1g5064|XBmRNA9430|	16.7208	6.70931	1.76339	3.80478	0.00014193	0.0614325
gnl|XBXL10_1g35309|XBmRNA66647|	3673.56	-0.83128	0.218486	-3.80474	0.00014196	0.0614325
gnl|XBXL10_1g41710|XBmRNA78594|	93.6644	-2.84551	0.748662	-3.8008	0.00014423	0.0614325
gnl|XBXL10_1g19632|XBmRNA36319|	103.284	2.74863	0.723567	3.79872	0.00014544	0.0614325
gnl|XBXL10_1g30584|XBmRNA57614|	145.428	1.17261	0.309723	3.78601	0.00015309	0.0634892
gnl|XBXL10_1g27373|XBmRNA51330|	96.0605	2.18772	0.578136	3.7841	0.00015427	0.0634892
gnl|XBXL10_1g36744|XBmRNA69292|	20.9258	7.03764	1.86338	3.77682	0.00015884	0.0645447
gnl|XBXL10_1g12568|XBmRNA23514|	388.142	1.24619	0.331314	3.76134	0.000169	0.0665219
gnl|XBXL10_1g35835|XBmRNA67712|	624.803	1.00162	0.266508	3.7583	0.00017107	0.0665219
gnl|XBXL10_1g8802|XBmRNA16499|	163.203	2.23451	0.594877	3.75625	0.00017248	0.0665219
gnl|XBXL10_1g1659|XBmRNA2946|	246.012	1.08193	0.288112	3.75523	0.00017318	0.0665219
gnl|XBXL10_1g19801|XBmRNA36632|	57.6654	-2.2654	0.603811	-3.75183	0.00017555	0.0665219
gnl|XBXL10_1g43883|XBmRNA82594|	103.181	1.47262	0.392595	3.75098	0.00017614	0.0665219
gnl|XBXL10_1g15374|XBmRNA28711|	4166.04	1.72335	0.460012	3.74632	0.00017945	0.0669824
gnl|XBXL10_1g39948|XBmRNA75108|	24.5361	7.26497	1.94246	3.74008	0.00018396	0.0678768
gnl|XBXL10_1g960|XBmRNA1480|	24.273	7.25032	1.94258	3.73231	0.00018973	0.06921
gnl|XBXL10_1g6653|XBmRNA12475|	20.5769	7.01588	1.88635	3.71928	0.00019979	0.0715989
gnl|XBXL10_1g7192|XBmRNA13513|	105.881	1.80893	0.486523	3.71809	0.00020074	0.0715989
gnl|XBXL10_1g4179|XBmRNA7708|	138.38	-3.62679	0.97676	-3.71308	0.00020475	0.0722287
gnl|XBXL10_1g36892|XBmRNA69562|	15.4132	6.5988	1.78017	3.70684	0.00020986	0.0726904
gnl|XBXL10_1g35262|XBmRNA66549|	747.834	1.13201	0.305458	3.70596	0.00021059	0.0726904
gnl|XBXL10_1g42229|XBmRNA79376|	2688.29	-1.40215	0.379555	-3.6942	0.00022058	0.0753267
gnl|XBXL10_1g27663|XBmRNA51921|	1414.44	-2.11301	0.5732	-3.68635	0.0002275	0.0760234
gnl|XBXL10_1g8218|XBmRNA15536|	50.6102	3.39794	0.921781	3.68628	0.00022756	0.0760234
gnl|XBXL10_1g11471|XBmRNA21528|	52.6108	-2.5495	0.69268	-3.68063	0.00023266	0.0760234
gnl|XBXL10_1g31891|XBmRNA60189|	620.708	1.83966	0.500013	3.67922	0.00023395	0.0760234
gnl|XBXL10_1g24215|XBmRNA45347|	43.2869	2.95075	0.802299	3.67787	0.00023519	0.0760234
gnl|XBXL10_1g41118|XBmRNA77594|	93.2142	2.7175	0.739233	3.6761	0.00023683	0.0760234
gnl|XBXL10_1g460|XBmRNA517|	4758.89	-1.22939	0.335337	-3.66613	0.00024625	0.0782669
gnl|XBXL10_1g6153|XBmRNA11495|	48.8817	4.78816	1.30835	3.65968	0.00025253	0.0794753
gnl|XBXL10_1g34034|XBmRNA64172|	150.61	1.30953	0.358214	3.65572	0.00025647	0.0799301
gnl|XBXL10_1g496|XBmRNA577|	55.2862	2.57449	0.70485	3.65254	0.00025966	0.0801466
gnl|XBXL10_1g32627|XBmRNA61596|	260.056	1.0671	0.29256	3.64747	0.00026484	0.0806052
gnl|XBXL10_1g10502|XBmRNA19660|	258.766	1.52414	0.41801	3.64618	0.00026616	0.0806052
gnl|XBXL10_1g22402|XBmRNA41692|	22.8124	4.2684	1.17198	3.64205	0.00027048	0.0811457
gnl|XBXL10_1g26875|XBmRNA50313|	30.7663	2.75154	0.757974	3.63013	0.00028328	0.0835768
gnl|XBXL10_1g5774|XBmRNA10790|	384.435	0.949743	0.261713	3.62895	0.00028457	0.0835768
gnl|XBXL10_1g30098|XBmRNA56657|	36.9104	6.3439	1.74893	3.62731	0.00028639	0.0835768
gnl|XBXL10_1g22056|XBmRNA41006|	12.1799	-7.18118	1.98114	-3.62477	0.00028922	0.0836416
gnl|XBXL10_1g28822|XBmRNA54223|	155	-1.91665	0.532306	-3.60065	0.00031743	0.0895403
gnl|XBXL10_1g9633|XBmRNA17945|	388.425	1.33586	0.371034	3.60039	0.00031774	0.0895403
gnl|XBXL10_1g26206|XBmRNA49010|	36.44	2.68317	0.745476	3.59928	0.00031911	0.0895403
gnl|XBXL10_1g15433|XBmRNA28844|	58475.1	-1.53045	0.425452	-3.59723	0.00032162	0.0895403
gnl|XBXL10_1g17110|XBmRNA31721|	334.005	-1.79399	0.498931	-3.59567	0.00032356	0.0895403
gnl|XBXL10_1g41673|XBmRNA78526|	312.284	-1.53739	0.428326	-3.5893	0.00033157	0.0904632
gnl|XBXL10_1g11261|XBmRNA21140|	99.9117	-1.38489	0.386012	-3.58768	0.00033363	0.0904632
gnl|XBXL10_1g44300|XBmRNA83253|	187.946	1.51518	0.422487	3.58634	0.00033535	0.0904632
gnl|XBXL10_1g12509|XBmRNA23409|	94.0651	-2.64788	0.738839	-3.58383	0.00033859	0.0905747
gnl|XBXL10_1g41862|XBmRNA78813|	43.968	2.60862	0.728964	3.57853	0.00034553	0.0916684
gnl|XBXL10_1g31304|XBmRNA59213|	1910.29	-0.913536	0.255954	-3.56914	0.00035815	0.0941698
gnl|XBXL10_1g11337|XBmRNA21262|	31.5689	5.34532	1.49935	3.56509	0.00036373	0.0941698
gnl|XBXL10_1g12906|XBmRNA24418|	205.56	1.22716	0.344217	3.56507	0.00036376	0.0941698
gnl|XBXL10_1g34975|XBmRNA66076|	17.506	-3.6223	1.02018	-3.55064	0.00038429	0.0980094
gnl|XBXL10_1g27017|XBmRNA50613|	2698.26	-1.69115	0.476333	-3.55036	0.0003847	0.0980094
gnl|XBXL10_1g19320|XBmRNA35698|	58.9006	5.73368	1.61603	3.54801	0.00038816	0.0981121
gnl|XBXL10_1g10565|XBmRNA19766|	254.325	1.67604	0.472711	3.54558	0.00039174	0.0982452
