# Supplementary material for: Functional dissection and assembly of a small, newly evolved, W chromosome-specific genomic region of the African clawed frog Xenopus laevis
Source: PLoS Genet. 2023 Oct 4;19(10):e1010990. doi: 10.1371/journal.pgen.1010990 (PMC10578606; doi:10.1371/journal.pgen.1010990)
Supplement: S6 Data — (XLSX) [file pgen.1010990.s023.xlsx]

## Sheet: Sheet1
MF1
Transcript_ID	logFC	logCPM	PValue	FDR
gnl|XBXL10_1g3049|XBmRNA5515|	-7.58769	-2.47175	4.43432e-06	0.0628735
gnl|XBXL10_1g22056|XBmRNA41006|	-8.3445	-1.91265	5.51434e-06	0.0628735
gnl|XBXL10_1g8667|XBmRNA16320|	-7.6923	-2.37303	5.88391e-06	0.0628735
gnl|XBXL10_1g3050|XBmRNA5516|	-7.99854	-0.392673	9.42796e-06	0.075558
MF2
Transcript_ID	logFC	logCPM	PValue	FDR
gnl|XBXL10_1g8729|XBmRNA16384|	-8.27167	-0.0581279	1.77e-20	5.65e-16
gnl|XBXL10_1g8664|XBmRNA16317|	-5.4878	-0.712731	4.9e-12	7.81e-08
gnl|XBXL10_1g28440|XBmRNA53439|	-6.38308	-0.759604	1.62e-10	1.72e-06
gnl|XBXL10_1g30091|XBmRNA56641|	-9.2038	-0.512734	2e-08	0.00015923
gnl|XBXL10_1g31107|XBmRNA58852|	-7.19871	-0.0593747	3.33e-08	0.00021211
gnl|XBXL10_1g3968|XBmRNA7252|	2.51655	3.04116	6.94e-07	0.00325318
gnl|XBXL10_1g44212|XBmRNA83108|	-3.37667	3.85081	7.15e-07	0.00325318
gnl|XBXL10_1g8759|XBmRNA16427|	-6.95882	-2.42912	1.74e-06	0.00691912
gnl|XBXL10_1g30717|XBmRNA57948|	-2.84769	0.961051	6.58e-06	0.0232734
gnl|XBXL10_1g8948|XBmRNA16649|	-5.19118	-0.0352929	7.9e-06	0.0236798
gnl|XBXL10_1g6540|XBmRNA12249|	-4.03049	2.73423	8.18e-06	0.0236798
gnl|XBXL10_1g26938|XBmRNA50451|	-6.93475	-2.45233	1.07e-05	0.0274288
gnl|XBXL10_1g12369|XBmRNA23104|	-3.3265	2.97358	1.12e-05	0.0274288
gnl|XBXL10_1g11202|XBmRNA21044|	-9.14125	-0.572735	1.32e-05	0.0274288
gnl|XBXL10_1g17518|XBmRNA32287|	-7.00404	-2.39656	1.32e-05	0.0274288
gnl|XBXL10_1g28385|XBmRNA53323|	-2.20547	2.99975	1.38e-05	0.0274288
gnl|XBXL10_1g37344|XBmRNA70491|	-2.93383	8.66169	1.69e-05	0.0316339
gnl|XBXL10_1g32518|XBmRNA61350|	2.41085	0.747167	2.02e-05	0.0350545
gnl|XBXL10_1g23366|XBmRNA43604|	-8.6944	-0.979518	2.13e-05	0.0350545
gnl|XBXL10_1g22986|XBmRNA42831|	-2.89837	3.86406	2.2e-05	0.0350545
gnl|XBXL10_1g8098|XBmRNA15319|	-6.9553	-2.44101	2.61e-05	0.0395603
gnl|XBXL10_1g33085|XBmRNA62476|	-3.49633	-1.18966	3.02e-05	0.0437507
gnl|XBXL10_1g7804|XBmRNA14694|	-2.46039	1.17688	3.29e-05	0.0442517
gnl|XBXL10_1g44213|XBmRNA83109|	-4.09987	2.95682	3.33e-05	0.0442517
gnl|XBXL10_1g1141|XBmRNA1792|	-5.166	-2.70467	4.05e-05	0.051627
gnl|XBXL10_1g17575|XBmRNA32365|	4.71074	1.46859	4.24e-05	0.051981
gnl|XBXL10_1g32833|XBmRNA62005|	-5.05832	-0.227375	4.49e-05	0.0529063
gnl|XBXL10_1g36775|XBmRNA69365|	-4.02166	0.845105	5.32e-05	0.0605156
gnl|XBXL10_1g5635|XBmRNA10566|	5.47193	-0.864208	5.88e-05	0.0637429
gnl|XBXL10_1g7963|XBmRNA15059|	-3.10236	1.50198	6.11e-05	0.0637429
gnl|XBXL10_1g8825|XBmRNA16577|	-1.50184	4.41352	6.38e-05	0.0637429
gnl|XBXL10_1g15042|XBmRNA28010|	-2.14931	3.24732	6.4e-05	0.0637429
gnl|XBXL10_1g31213|XBmRNA59043|	-5.34778	0.959224	6.65e-05	0.0641799
gnl|XBXL10_1g22252|XBmRNA41370|	5.62124	-1.44977	7.23e-05	0.0673259
gnl|XBXL10_1g22487|XBmRNA41875|	3.39735	-0.183282	7.4e-05	0.0673259
gnl|XBXL10_1g40319|XBmRNA75790|	-1.61744	4.13739	8e-05	0.070716
gnl|XBXL10_1g15760|XBmRNA29448|	-3.20455	1.57822	8.22e-05	0.070716
gnl|XBXL10_1g17574|XBmRNA32363|	3.59858	1.14319	8.48e-05	0.0710445
gnl|XBXL10_1g38739|XBmRNA73073|	2.59787	1.33544	9.14e-05	0.0746499
gnl|XBXL10_1g20134|XBmRNA37338|	-6.75704	-2.5871	9.52e-05	0.0747855
gnl|XBXL10_1g37045|XBmRNA69882|	-5.0623	-2.24748	9.63e-05	0.0747855
gnl|XBXL10_1g43578|XBmRNA82004|	5.41322	-0.429561	0.00010842	0.0822129
gnl|XBXL10_1g9990|XBmRNA18663|	2.63823	-0.152579	0.00012362	0.0915577
gnl|XBXL10_1g21759|XBmRNA40352|	7.68245	-1.24696	0.00012736	0.0921868
MF3
Transcript_ID	logFC	logCPM	PValue	FDR
gnl|XBXL10_1g23052|XBmRNA42956|	-2.60073	0.622283	3.01e-10	9.56e-06
gnl|XBXL10_1g30929|XBmRNA58414|	-2.56606	2.77808	3.63e-08	0.00044245
gnl|XBXL10_1g9723|XBmRNA18175|	2.08734	4.11189	4.17e-08	0.00044245
gnl|XBXL10_1g8729|XBmRNA16384|	-8.84288	-0.140107	5.74e-08	0.00045679
gnl|XBXL10_1g13334|XBmRNA25286|	-4.9183	-2.39673	1.03e-07	0.000656
gnl|XBXL10_1g19344|XBmRNA35755|	-6.71865	-1.95678	1.5e-07	0.00079532
gnl|XBXL10_1g8825|XBmRNA16577|	-1.0886	5.08417	1.88e-07	0.00085488
gnl|XBXL10_1g36661|XBmRNA69152|	-3.06554	-1.4381	4.49e-07	0.00174918
gnl|XBXL10_1g20744|XBmRNA38204|	-4.28592	0.135908	5.82e-07	0.00174918
gnl|XBXL10_1g35012|XBmRNA66129|	-5.21165	-2.17786	5.96e-07	0.00174918
gnl|XBXL10_1g41866|XBmRNA78820|	-3.64083	2.96235	6.05e-07	0.00174918
gnl|XBXL10_1g33743|XBmRNA63729|	-1.75723	2.85585	6.93e-07	0.00183716
gnl|XBXL10_1g24761|XBmRNA46219|	-2.1838	2.56482	9.06e-07	0.00210509
gnl|XBXL10_1g30226|XBmRNA56914|	-2.78652	1.91269	9.26e-07	0.00210509
gnl|XBXL10_1g5949|XBmRNA11136|	5.35839	-1.97081	1.28e-06	0.00271301
gnl|XBXL10_1g21588|XBmRNA40039|	-2.75929	-1.00658	1.42e-06	0.00282796
gnl|XBXL10_1g20743|XBmRNA38203|	-3.37028	2.11612	1.66e-06	0.00310602
gnl|XBXL10_1g26263|XBmRNA49093|	-2.96004	0.502302	2.08e-06	0.00368301
gnl|XBXL10_1g34679|XBmRNA65554|	-6.81606	-1.90909	2.3e-06	0.00384866
gnl|XBXL10_1g32531|XBmRNA61368|	-3.15767	3.98852	2.64e-06	0.00419537
gnl|XBXL10_1g43022|XBmRNA80872|	1.35667	2.8648	4.13e-06	0.00602217
gnl|XBXL10_1g22181|XBmRNA41243|	-2.85679	-0.264354	4.32e-06	0.00602217
gnl|XBXL10_1g15119|XBmRNA28194|	-3.27703	-1.96826	4.45e-06	0.00602217
gnl|XBXL10_1g32129|XBmRNA60534|	-3.81278	-0.61745	4.54e-06	0.00602217
gnl|XBXL10_1g38949|XBmRNA73506|	-1.89996	5.2017	5e-06	0.0063637
gnl|XBXL10_1g37233|XBmRNA70253|	-2.62009	3.02965	6.36e-06	0.00777534
gnl|XBXL10_1g6099|XBmRNA11395|	-1.96322	2.17056	6.6e-06	0.00777534
gnl|XBXL10_1g11373|XBmRNA21375|	1.88394	0.712248	7.92e-06	0.00871845
gnl|XBXL10_1g36987|XBmRNA69756|	-1.99424	0.34869	7.95e-06	0.00871845
gnl|XBXL10_1g6659|XBmRNA12486|	-5.416	-2.86961	9.05e-06	0.00960184
gnl|XBXL10_1g43622|XBmRNA82118|	-2.50198	-0.136788	9.6e-06	0.00985328
gnl|XBXL10_1g39195|XBmRNA73877|	-9.49706	0.504266	9.98e-06	0.00992463
gnl|XBXL10_1g11397|XBmRNA21397|	-1.47998	1.8756	1.11e-05	0.0107219
gnl|XBXL10_1g38946|XBmRNA73503|	-1.4095	2.25808	1.15e-05	0.0107219
gnl|XBXL10_1g23945|XBmRNA44779|	-5.08838	-2.25032	1.21e-05	0.0109561
gnl|XBXL10_1g20691|XBmRNA38073|	-5.81781	-2.57649	1.4e-05	0.0123587
gnl|XBXL10_1g41031|XBmRNA77411|	-1.76054	12.1108	1.46e-05	0.0125634
gnl|XBXL10_1g24584|XBmRNA45962|	-5.74027	-2.60706	1.69e-05	0.0141137
gnl|XBXL10_1g33737|XBmRNA63717|	-6.60343	-2.03604	1.75e-05	0.0142404
gnl|XBXL10_1g44393|XBmRNA83429|	-1.93116	6.23712	1.79e-05	0.0142594
gnl|XBXL10_1g22073|XBmRNA41035|	-5.26109	-2.94832	1.99e-05	0.0150545
gnl|XBXL10_1g15424|XBmRNA28828|	1.67755	6.31089	2.03e-05	0.0150545
gnl|XBXL10_1g34160|XBmRNA64441|	-0.926845	3.83172	2.03e-05	0.0150545
gnl|XBXL10_1g16960|XBmRNA31550|	1.35291	2.64355	2.26e-05	0.0162939
gnl|XBXL10_1g21184|XBmRNA39234|	-5.86275	-2.57401	2.3e-05	0.0162939
gnl|XBXL10_1g9333|XBmRNA17436|	4.68455	-2.47272	2.38e-05	0.0164331
gnl|XBXL10_1g8664|XBmRNA16317|	-3.91473	-0.70464	2.46e-05	0.0164331
gnl|XBXL10_1g19367|XBmRNA35802|	-1.21803	3.78497	2.48e-05	0.0164331
gnl|XBXL10_1g19102|XBmRNA35294|	-3.19639	-1.40103	2.62e-05	0.0168057
gnl|XBXL10_1g33116|XBmRNA62534|	-1.96178	1.73957	2.69e-05	0.0168057
gnl|XBXL10_1g1797|XBmRNA3188|	1.66966	2.18757	2.73e-05	0.0168057
gnl|XBXL10_1g23886|XBmRNA44632|	-3.92131	-0.153056	2.75e-05	0.0168057
gnl|XBXL10_1g42672|XBmRNA80235|	1.21836	4.21449	2.85e-05	0.0171259
gnl|XBXL10_1g18725|XBmRNA34517|	1.11862	2.44553	3.31e-05	0.0194983
gnl|XBXL10_1g540|XBid80|	4.0038	-2.0215	3.66e-05	0.0211768
gnl|XBXL10_1g6966|XBmRNA13040|	-1.41985	1.56896	3.9e-05	0.0221514
gnl|XBXL10_1g43931|XBmRNA82657|	-5.00563	-2.27689	4.97e-05	0.0277404
gnl|XBXL10_1g38688|XBmRNA73004|	1.08383	4.45617	5.19e-05	0.0277846
gnl|XBXL10_1g17981|XBmRNA33228|	-3.36359	2.09522	5.2e-05	0.0277846
gnl|XBXL10_1g11333|XBmRNA21255|	3.04865	-1.4437	5.24e-05	0.0277846
gnl|XBXL10_1g31922|XBmRNA60244|	-3.20127	-1.3194	5.55e-05	0.0284393
gnl|XBXL10_1g28511|XBmRNA53563|	-3.35687	0.897832	5.56e-05	0.0284393
gnl|XBXL10_1g41697|XBmRNA78567|	-2.13852	-0.710572	5.63e-05	0.0284393
gnl|XBXL10_1g8295|XBmRNA15675|	-0.940923	5.75784	6.12e-05	0.0304045
gnl|XBXL10_1g21864|XBmRNA40585|	-4.66288	-2.10896	6.21e-05	0.0304122
gnl|XBXL10_1g37234|XBmRNA70254|	-3.01317	0.509797	6.45e-05	0.0310919
gnl|XBXL10_1g24309|XBmRNA45508|	3.53711	-2.32711	6.79e-05	0.0320052
gnl|XBXL10_1g41035|XBmRNA77415|	-1.81294	1.51253	6.84e-05	0.0320052
gnl|XBXL10_1g9904|XBmRNA18507|	-5.71886	-1.75952	7.08e-05	0.0323764
gnl|XBXL10_1g43750|XBmRNA82357|	-1.58019	13.2174	7.12e-05	0.0323764
gnl|XBXL10_1g22833|XBmRNA42546|	1.82376	5.00494	7.28e-05	0.0324077
gnl|XBXL10_1g15534|XBmRNA29028|	2.19534	-0.859868	7.33e-05	0.0324077
gnl|XBXL10_1g23616|XBmRNA44100|	-1.5221	1.54565	7.73e-05	0.0336771
gnl|XBXL10_1g9676|XBmRNA18031|	1.47363	2.95801	7.87e-05	0.0338546
gnl|XBXL10_1g7453|XBmRNA14044|	0.832809	4.67916	8.02e-05	0.0338706
gnl|XBXL10_1g18018|XBmRNA33266|	-1.48849	3.71996	8.09e-05	0.0338706
gnl|XBXL10_1g41503|XBmRNA78313|	-1.44521	3.33337	8.27e-05	0.0340334
gnl|XBXL10_1g20797|XBmRNA38294|	-4.20297	-0.0508458	8.42e-05	0.0340334
gnl|XBXL10_1g32759|XBmRNA61829|	-1.44596	-0.0375658	8.45e-05	0.0340334
gnl|XBXL10_1g43172|XBmRNA81150|	1.88165	0.699342	9.24e-05	0.0367392
gnl|XBXL10_1g44079|XBmRNA82921|	-1.02565	2.60287	9.96e-05	0.0391299
gnl|XBXL10_1g24489|XBmRNA45812|	-5.16212	-2.96336	0.00010193	0.0394218
gnl|XBXL10_1g21540|XBmRNA39907|	1.25199	2.97755	0.00010284	0.0394218
gnl|XBXL10_1g3522|XBmRNA6455|	-4.46553	-2.10554	0.0001051	0.039433
gnl|XBXL10_1g42081|XBmRNA79119|	0.887129	3.32878	0.00010535	0.039433
gnl|XBXL10_1g30883|XBmRNA58306|	-1.5725	-0.221954	0.0001097	0.0405169
gnl|XBXL10_1g32223|XBmRNA60713|	2.10842	1.55114	0.00011079	0.0405169
gnl|XBXL10_1g10096|XBmRNA18862|	-2.81087	-2.11436	0.00011407	0.0412399
gnl|XBXL10_1g15186|XBmRNA28308|	-2.12053	0.501395	0.00012943	0.0462707
gnl|XBXL10_1g28691|XBmRNA53919|	-1.37773	2.96803	0.00013259	0.0463957
gnl|XBXL10_1g20737|XBmRNA38197|	-2.88326	3.63685	0.0001327	0.0463957
gnl|XBXL10_1g31417|XBmRNA59394|	2.01303	0.447644	0.00014045	0.0482603
gnl|XBXL10_1g39458|XBmRNA74368|	-3.27628	2.95108	0.00014107	0.0482603
gnl|XBXL10_1g512|XBid56|	6.01572	-2.42002	0.00014593	0.0493939
gnl|XBXL10_1g38451|XBmRNA72629|	-1.63069	0.754279	0.0001647	0.0547206
gnl|XBXL10_1g11453|XBmRNA21501|	1.29656	2.09807	0.00016511	0.0547206
gnl|XBXL10_1g40041|XBmRNA75316|	1.13697	1.44879	0.00017078	0.0560152
gnl|XBXL10_1g38809|XBmRNA73219|	-1.55938	2.58869	0.00017742	0.0565154
gnl|XBXL10_1g35418|XBmRNA66882|	1.21533	3.05139	0.00017763	0.0565154
gnl|XBXL10_1g7898|XBmRNA14898|	-1.66673	0.437408	0.00017763	0.0565154
gnl|XBXL10_1g40289|XBmRNA75737|	-3.56022	-1.39752	0.00018236	0.0574442
gnl|XBXL10_1g11395|XBmRNA21396|	-1.40811	0.216831	0.00019379	0.0604473
gnl|XBXL10_1g2381|XBid414|	4.30839	-2.69234	0.0001979	0.0607113
gnl|XBXL10_1g33536|XBmRNA63283|	1.0583	2.09742	0.00019845	0.0607113
gnl|XBXL10_1g13799|XBmRNA26222|	1.40127	5.86661	0.00020426	0.0614545
gnl|XBXL10_1g17985|XBmRNA33232|	-2.74716	5.30526	0.000207	0.0614545
gnl|XBXL10_1g30978|XBmRNA58557|	-2.61729	-0.317827	0.00020828	0.0614545
gnl|XBXL10_1g10667|XBmRNA20039|	-2.73803	0.455343	0.00020861	0.0614545
gnl|XBXL10_1g28578|XBmRNA53676|	0.935091	3.12796	0.00021185	0.0615155
gnl|XBXL10_1g7396|XBmRNA13937|	-2.65773	-1.42526	0.00021268	0.0615155
gnl|XBXL10_1g2283|XBid307|	2.74482	0.616669	0.00023175	0.0659527
gnl|XBXL10_1g40719|XBmRNA76681|	-3.52049	-2.28278	0.00023217	0.0659527
gnl|XBXL10_1g28709|XBmRNA53949|	-2.19172	0.114461	0.00023994	0.0675571
gnl|XBXL10_1g8667|XBmRNA16320|	-4.76366	-2.35616	0.00024738	0.0688144
gnl|XBXL10_1g9943|XBmRNA18569|	-1.32839	1.43116	0.00024972	0.0688144
gnl|XBXL10_1g26763|XBmRNA50023|	-2.91104	-0.102525	0.00025089	0.0688144
gnl|XBXL10_1g8792|XBmRNA16484|	0.964825	4.56024	0.00025309	0.0688245
gnl|XBXL10_1g17983|XBmRNA33230|	-4.24382	-0.392676	0.0002588	0.0697805
gnl|XBXL10_1g41228|XBmRNA77788|	5.86448	-1.87681	0.00026349	0.0704459
gnl|XBXL10_1g32007|XBmRNA60375|	-1.38619	1.87764	0.00027171	0.0720405
gnl|XBXL10_1g41015|XBmRNA77377|	-1.5887	11.1616	0.00028776	0.0756631
gnl|XBXL10_1g43763|XBmRNA82372|	-1.68987	2.54707	0.00029935	0.077995
gnl|XBXL10_1g14966|XBmRNA27852|	-0.807127	2.95508	0.00030153	0.077995
gnl|XBXL10_1g34540|XBmRNA65271|	1.15946	4.91932	0.00030543	0.0782396
gnl|XBXL10_1g27038|XBmRNA50656|	-0.909687	2.24491	0.00030838	0.0782396
gnl|XBXL10_1g41029|XBmRNA77409|	-1.60099	8.24631	0.00031213	0.0782396
gnl|XBXL10_1g13561|XBmRNA25767|	-3.72779	-1.05933	0.00031231	0.0782396
gnl|XBXL10_1g2823|XBmRNA5023|	2.32675	-1.05763	0.00031717	0.0788362
gnl|XBXL10_1g9894|XBmRNA18488|	-4.28608	-0.41079	0.00032245	0.079527
gnl|XBXL10_1g12670|XBmRNA23760|	1.11776	2.08491	0.00032835	0.0798401
gnl|XBXL10_1g25853|XBmRNA48375|	1.01737	7.64729	0.00032901	0.0798401
gnl|XBXL10_1g40120|XBmRNA75482|	-4.49969	-2.62929	0.00033124	0.0798401
gnl|XBXL10_1g9893|XBmRNA18487|	-2.27856	3.91463	0.0003369	0.0805935
gnl|XBXL10_1g13050|XBmRNA24730|	1.01948	4.09293	0.00034967	0.082955
gnl|XBXL10_1g7224|XBmRNA13570|	0.901977	9.50639	0.00035377	0.082955
gnl|XBXL10_1g27370|XBmRNA51327|	1.1267	3.09663	0.00035677	0.082955
gnl|XBXL10_1g40777|XBmRNA76792|	-1.97368	-0.220932	0.00035721	0.082955
gnl|XBXL10_1g1212|XBmRNA1956|	0.975921	2.60539	0.00036286	0.0836566
gnl|XBXL10_1g9889|XBmRNA18480|	0.988443	8.88108	0.00038106	0.0867727
gnl|XBXL10_1g24123|XBmRNA45130|	-2.61963	-1.84165	0.0003845	0.0867727
gnl|XBXL10_1g40132|XBmRNA75510|	1.13475	2.52687	0.00038455	0.0867727
gnl|XBXL10_1g36392|XBmRNA68779|	-3.44461	-1.78213	0.00039894	0.0893843
gnl|XBXL10_1g42068|XBmRNA79093|	-1.47762	1.52523	0.00040647	0.0904353
gnl|XBXL10_1g25858|XBXL10_1g25858|	1.00809	2.96358	0.00041461	0.0916065
gnl|XBXL10_1g43765|XBmRNA82374|	-1.37537	1.62376	0.00041813	0.0917463
gnl|XBXL10_1g531|XBid72|	3.27035	-2.44607	0.0004234	0.0922654
gnl|XBXL10_1g40012|XBmRNA75265|	3.8416	-2.9519	0.00043244	0.0934272
gnl|XBXL10_1g42201|XBmRNA79330|	-1.32472	5.86749	0.0004346	0.0934272
gnl|XBXL10_1g4818|XBmRNA9014|	-2.43495	0.460965	0.00045215	0.0965486
gnl|XBXL10_1g24557|XBmRNA45915|	-1.12524	4.76367	0.00045876	0.0967231
gnl|XBXL10_1g39520|XBmRNA74487|	1.58615	-0.956886	0.00045988	0.0967231
gnl|XBXL10_1g42198|XBmRNA79326|	-2.35213	0.120745	0.00046209	0.0967231
gnl|XBXL10_1g28902|XBmRNA54373|	-1.33019	3.1203	0.00046594	0.0968917
gnl|XBXL10_1g2253|XBid277|	1.40491	4.60884	0.00047223	0.0975624
gnl|XBXL10_1g41370|XBmRNA78082|	1.22889	3.28079	0.00048329	0.0990487
gnl|XBXL10_1g20647|XBmRNA38009|	-5.74409	-2.63176	0.00048565	0.0990487
gnl|XBXL10_1g21223|XBmRNA39286|	-1.26693	3.00738	0.00048891	0.099077
gnl|XBXL10_1g22605|XBmRNA42135|	-0.764192	5.46704	0.00049642	0.0999628
wtko_Kallisto_edgeR_dmw
Transcript_ID	logFC	logCPM	PValue	FDR
gnl|XBXL10_1g3506|XBmRNA6438|	1.85134	2.17053	3.87312e-07	0.00835961
gnl|XBXL10_1g7424|XBmRNA14006|	3.26409	1.97134	5.19682e-07	0.00835961
gnl|XBXL10_1g19716|XBmRNA36475|	1.35346	2.50572	2.44011e-06	0.0223862
gnl|XBXL10_1g40801|XBmRNA76875|	4.69521	-2.6888	2.78331e-06	0.0223862
gnl|XBXL10_1g38675|XBmRNA72981|	2.3325	-1.62599	9.2655e-06	0.050466
gnl|XBXL10_1g26938|XBmRNA50451|	6.35545	-2.48193	9.41178e-06	0.050466
gnl|XBXL10_1g3709|XBmRNA6760|	3.71316	-1.72005	1.57538e-05	0.0720908
gnl|XBXL10_1g32720|XBmRNA61779|	5.68908	-1.92373	1.79263e-05	0.0720908
gnl|XBXL10_1g11202|XBmRNA21044|	5.34394	-3.12154	2.46702e-05	0.0767745
gnl|XBXL10_1g22516|XBmRNA41927|	2.0086	2.30235	2.56507e-05	0.0767745
gnl|XBXL10_1g11862|XBmRNA22155|	3.37797	-0.928918	2.85908e-05	0.0767745
gnl|XBXL10_1g10773|XBmRNA20279|	1.59999	1.81564	2.86365e-05	0.0767745
gnl|XBXL10_1g5623|XBmRNA10536|	4.88881	-1.63655	3.40956e-05	0.0843788
wtko_Kallisto_edgeR_scanw
Transcript_ID	logFC	logCPM	PValue	FDR
gnl|XBXL10_1g17545|XBmRNA32326|	-3.41354	1.73468	2.43e-09	7.87e-05
gnl|XBXL10_1g18018|XBmRNA33266|	2.15833	4.86551	1.1e-08	0.00017851
gnl|XBXL10_1g17114|XBmRNA31725|	3.69472	0.435926	2.49e-07	0.00268635
gnl|XBXL10_1g26351|XBmRNA49245|	-2.26606	1.76461	5.06e-07	0.00334125
gnl|XBXL10_1g43753|XBmRNA82360|	-3.3244	2.88296	6.36e-07	0.00334125
gnl|XBXL10_1g11442|XBmRNA21470|	-1.47036	3.41046	6.51e-07	0.00334125
gnl|XBXL10_1g14833|XBmRNA27649|	-8.01008	-0.879538	7.22e-07	0.00334125
gnl|XBXL10_1g37937|XBmRNA71724|	-2.21078	0.362443	9.64e-07	0.0039003
gnl|XBXL10_1g37529|XBmRNA70849|	-2.14455	3.11665	1.47e-06	0.00530005
gnl|XBXL10_1g32057|XBmRNA60443|	-6.17185	-2.6966	1.93e-06	0.00624524
gnl|XBXL10_1g26238|XBmRNA49054|	-6.64678	3.3135	2.35e-06	0.00690522
gnl|XBXL10_1g34277|XBmRNA64655|	-2.97298	0.478209	2.67e-06	0.00720249
gnl|XBXL10_1g569|XBmRNA596|	-2.84796	3.12964	5.47e-06	0.0136322
gnl|XBXL10_1g34381|XBmRNA64884|	-4.61364	3.01685	1.59e-05	0.0368142
gnl|XBXL10_1g2329|XBmRNA4166|	7.29346	-1.55826	1.93e-05	0.0416224
gnl|XBXL10_1g19313|XBmRNA35689|	3.60109	-0.86396	2.17e-05	0.0438957
gnl|XBXL10_1g37511|XBmRNA70810|	-3.41698	2.34008	2.9e-05	0.0552111
gnl|XBXL10_1g35786|XBmRNA67600|	-1.49576	4.45888	3.44e-05	0.0618714
gnl|XBXL10_1g18019|XBmRNA33267|	6.61883	-0.704074	4.09e-05	0.0696927
gnl|XBXL10_1g17168|XBmRNA31823|	-4.02384	0.352744	4.32e-05	0.0699608
gnl|XBXL10_1g37736|XBmRNA71313|	-6.97525	0.434988	5.45e-05	0.0829215
gnl|XBXL10_1g11030|XBmRNA20762|	-2.08562	1.10451	5.63e-05	0.0829215
gnl|XBXL10_1g37817|XBmRNA71494|	2.73721	1.09508	6.59e-05	0.0927596
wtko_Kallisto_edgeR_ccdc69w
Transcript_ID	logFC	logCPM	PValue	FDR
gnl|XBXL10_1g42888|XBmRNA80603|	9.12281	0.301501	8.79e-09	0.00028336
gnl|XBXL10_1g43762|XBmRNA82371|	-1.7118	5.18665	7.49e-08	0.00120734
gnl|XBXL10_1g887|XBmRNA1328|	2.87514	3.29473	1.65e-07	0.00176967
gnl|XBXL10_1g39798|XBmRNA74882|	-1.83431	2.75015	4.77e-07	0.00384533
gnl|XBXL10_1g8006|XBmRNA15140|	-5.39249	-2.10473	3.46e-06	0.022308
gnl|XBXL10_1g35549|XBmRNA67129|	3.14523	3.07673	4.29e-06	0.0223357
gnl|XBXL10_1g26194|XBmRNA48999|	-5.75435	-1.80009	5.33e-06	0.0223357
gnl|XBXL10_1g7808|XBmRNA14709|	4.18659	0.36477	6.79e-06	0.0223357
gnl|XBXL10_1g41015|XBmRNA77377|	-3.26431	10.1152	6.9e-06	0.0223357
gnl|XBXL10_1g4417|XBmRNA8236|	2.63293	2.37084	7.39e-06	0.0223357
gnl|XBXL10_1g27850|XBmRNA52306|	-3.4208	-0.28854	8.28e-06	0.0223357
gnl|XBXL10_1g30220|XBmRNA56906|	8.48012	-0.311605	8.32e-06	0.0223357
gnl|XBXL10_1g44161|XBmRNA83043|	-1.56024	3.55222	1.13e-05	0.0280313
gnl|XBXL10_1g36537|XBmRNA68964|	-6.98354	-2.94877	1.74e-05	0.039973
gnl|XBXL10_1g3398|XBmRNA6201|	-6.31863	-2.58627	2.42e-05	0.047346
gnl|XBXL10_1g41714|XBmRNA78609|	-1.44254	2.81465	2.44e-05	0.047346
gnl|XBXL10_1g44115|XBmRNA82995|	-1.81121	4.40558	2.62e-05	0.047346
gnl|XBXL10_1g43468|XBmRNA81793|	-5.54696	-2.21467	2.64e-05	0.047346
gnl|XBXL10_1g35451|XBmRNA66942|	-1.90657	7.6816	2.87e-05	0.047957
gnl|XBXL10_1g32181|XBmRNA60629|	-7.1337	-2.88864	3.04e-05	0.047957
gnl|XBXL10_1g11333|XBmRNA21255|	4.66067	-0.167752	3.33e-05	0.047957
gnl|XBXL10_1g17113|XBmRNA31724|	-2.68699	1.27339	3.42e-05	0.047957
gnl|XBXL10_1g17109|XBmRNA31720|	-2.68699	1.27339	3.42e-05	0.047957
gnl|XBXL10_1g28821|XBmRNA54222|	-1.88366	3.89648	3.77e-05	0.0492762
gnl|XBXL10_1g569|XBmRNA596|	-1.76266	2.51455	3.88e-05	0.0492762
gnl|XBXL10_1g36985|XBmRNA69753|	-2.59933	7.76654	4.04e-05	0.0492762
gnl|XBXL10_1g41710|XBmRNA78594|	-2.79008	1.14325	4.22e-05	0.0492762
gnl|XBXL10_1g16073|XBmRNA30102|	2.65722	1.69772	4.28e-05	0.0492762
gnl|XBXL10_1g13466|XBmRNA25579|	-5.67845	-2.46759	4.49e-05	0.0498717
gnl|XBXL10_1g42132|XBmRNA79200|	7.6539	-1.07622	4.66e-05	0.0500427
gnl|XBXL10_1g4179|XBmRNA7708|	-3.56081	1.684	6.02e-05	0.0625204
gnl|XBXL10_1g4214|XBmRNA7785|	7.65254	-1.07656	6.73e-05	0.066661
gnl|XBXL10_1g22056|XBmRNA41006|	-6.75373	-1.71582	6.83e-05	0.066661
gnl|XBXL10_1g26260|XBmRNA49090|	9.37279	0.544437	7.97e-05	0.0725359
gnl|XBXL10_1g27663|XBmRNA51921|	-2.05211	5.04296	7.98e-05	0.0725359
gnl|XBXL10_1g36546|XBmRNA68976|	1.54624	5.14636	8.1e-05	0.0725359
gnl|XBXL10_1g622|XBmRNA705|	2.44102	2.26247	8.57e-05	0.0738198
gnl|XBXL10_1g3299|XBmRNA5973|	-7.01348	-2.98285	8.71e-05	0.0738198
gnl|XBXL10_1g26263|XBmRNA49093|	7.4726	-1.23833	9.91e-05	0.0806598
gnl|XBXL10_1g36519|XBmRNA68936|	1.84817	5.05873	0.00010282	0.0806598
gnl|XBXL10_1g25970|XBmRNA48582|	3.2578	1.76941	0.00010605	0.0806598
gnl|XBXL10_1g34975|XBmRNA66076|	-3.54757	-1.14892	0.00010827	0.0806598
gnl|XBXL10_1g12509|XBmRNA23409|	-2.60088	1.17092	0.00011013	0.0806598
gnl|XBXL10_1g28352|XBmRNA53274|	3.83638	1.44993	0.00011103	0.0806598
gnl|XBXL10_1g34559|XBmRNA65302|	4.86882	-0.523218	0.00011409	0.0806598
gnl|XBXL10_1g38675|XBmRNA72981|	-4.58791	-0.901398	0.00011515	0.0806598
gnl|XBXL10_1g42897|XBmRNA80619|	8.87511	0.0628492	0.00012766	0.0862324
gnl|XBXL10_1g17110|XBmRNA31721|	-1.73606	2.97253	0.00013365	0.0862324
gnl|XBXL10_1g4706|XBmRNA8751|	1.69137	3.41979	0.00013408	0.0862324
gnl|XBXL10_1g43763|XBmRNA82372|	-2.29711	2.68642	0.00013548	0.0862324
gnl|XBXL10_1g11471|XBmRNA21528|	-2.48756	0.329889	0.0001384	0.0862324
gnl|XBXL10_1g39172|XBmRNA73851|	5.97044	0.525378	0.00013917	0.0862324
gnl|XBXL10_1g2252|XBmRNA4161|	-4.09283	-1.06574	0.00015042	0.0911861
gnl|XBXL10_1g7325|XBmRNA13802|	-3.88768	-0.875278	0.00015282	0.0911861
gnl|XBXL10_1g7050|XBmRNA13207|	-1.20967	4.28503	0.00016425	0.0962246
