# Supplementary material for: Functional dissection and assembly of a small, newly evolved, W chromosome-specific genomic region of the African clawed frog Xenopus laevis
Source: PLoS Genet. 2023 Oct 4;19(10):e1010990. doi: 10.1371/journal.pgen.1010990 (PMC10578606; doi:10.1371/journal.pgen.1010990)
Supplement: S7 Data — (XLSX) [file pgen.1010990.s024.xlsx]

## Sheet: Sheet1
MF1
Transcript_ID	baseMean	log2FoldChange	lfcSE	stat	pvalue	padj
gnl|XBXL10_1g40425|XBmRNA76025|	9.84499	-2.20433	2.13166	-1.03409	0.301093	0.99996
gnl|XBXL10_1g41173|XBmRNA77706|	414.523	0.198664	0.568705	0.349327	0.726844	0.99996
gnl|XBXL10_1g3800|XBmRNA6943|	170.17	0.00571611	0.456314	0.0125267	0.990005	0.99996
gnl|XBXL10_1g8117|XBmRNA15358|	132.398	1.71347	1.79506	0.95455	0.339805	0.99996
gnl|XBXL10_1g2154|XBmRNA3956|	90.3737	0.814642	0.612724	1.32954	0.183669	0.99996
gnl|XBXL10_1g38893|XBmRNA73412|	8.75665	1.8743	1.79912	1.04179	0.29751	0.99996
gnl|XBXL10_1g29128|XBmRNA54767|	67.5896	-0.345928	0.719395	-0.48086	0.630616	0.99996
gnl|XBXL10_1g13810|XBmRNA26237|	1851.22	0.336631	0.58714	0.57334	0.566415	0.99996
gnl|XBXL10_1g26280|XBmRNA49114|	16.018	-0.105238	1.80787	-0.0582114	0.95358	0.99996
gnl|XBXL10_1g6054|XBmRNA11308|	1628.59	0.907492	0.827078	1.09723	0.272542	0.99996
gnl|XBXL10_1g25243|XBmRNA47115|	39.9633	-0.373467	0.600957	-0.621454	0.534301	0.99996
gnl|XBXL10_1g35158|XBmRNA66382|	2.38551	2.42748	3.09954	0.783175	0.433524	0.99996
gnl|XBXL10_1g43291|XBmRNA81384|	7.84963	5.89856	2.05967	2.86384	0.0041854	0.91783
gnl|XBXL10_1g15286|XBmRNA28541|	504.559	-0.264115	0.4227	-0.624829	0.532083	0.99996
gnl|XBXL10_1g3639|XBmRNA6639|	40.4949	0.0727704	0.725814	0.10026	0.920138	0.99996
gnl|XBXL10_1g37293|XBmRNA70387|	1059.44	0.411713	0.541513	0.760301	0.447075	0.99996
gnl|XBXL10_1g11002|XBmRNA20680|	56.1611	-0.452782	0.642009	-0.705259	0.480649	0.99996
gnl|XBXL10_1g22028|XBmRNA40940|	52.673	0.187039	0.919435	0.203428	0.8388	0.99996
gnl|XBXL10_1g8118|XBmRNA15359|	3.01321	3.12537	3.3296	0.93866	0.347905	0.99996
gnl|XBXL10_1g30377|XBmRNA57226|	1.88726	-0.518618	3.8078	-0.136199	0.891664	0.99996
gnl|XBXL10_1g24554|XBmRNA45907|	85.9386	0.693709	0.871632	0.795874	0.426105	0.99996
gnl|XBXL10_1g39526|XBmRNA74501|	42.8574	0.601965	1.03512	0.581544	0.560874	0.99996
gnl|XBXL10_1g33473|XBmRNA63167|	49.367	-0.0454803	0.92985	-0.0489114	0.96099	0.99996
gnl|XBXL10_1g37486|XBmRNA70768|	1457.39	0.480736	0.919502	0.522822	0.601098	0.99996
gnl|XBXL10_1g4848|XBmRNA9074|	0	NA	NA	NA	NA	NA
gnl|XBXL10_1g26060|XBmRNA48766|	0.137855	0.526098	4.08045	0.128931	0.897412	0.99996
gnl|XBXL10_1g19698|XBmRNA36438|	110.106	0.68416	0.539448	1.26826	0.204705	0.99996
gnl|XBXL10_1g3211|XBmRNA5818|	91.6007	0.297494	0.667981	0.445362	0.656058	0.99996
gnl|XBXL10_1g25047|XBmRNA46727|	22.5055	-2.20082	1.367	-1.60997	0.107405	0.99996
gnl|XBXL10_1g7278|XBmRNA13700|	270.505	0.510919	0.555455	0.919821	0.357666	0.99996
gnl|XBXL10_1g10675|XBmRNA20057|	4.72758	0.432864	2.82177	0.153401	0.878082	0.99996
gnl|XBXL10_1g34871|XBmRNA65898|	167.132	1.09517	0.795122	1.37736	0.168401	0.99996
gnl|XBXL10_1g35876|XBmRNA67781|	1066.46	0.506672	0.444989	1.13862	0.254862	0.99996
gnl|XBXL10_1g10758|XBmRNA20243|	167.813	-0.0658196	0.788342	-0.0834913	0.933461	0.99996
gnl|XBXL10_1g4928|XBmRNA9217|	64.1549	-0.523083	0.629889	-0.830437	0.406292	0.99996
gnl|XBXL10_1g42662|XBmRNA80209|	68.5582	0.727991	0.797881	0.912405	0.361555	0.99996
gnl|XBXL10_1g2070|XBmRNA3783|	36.8783	0.46413	1.51273	0.306816	0.758983	0.99996
gnl|XBXL10_1g30252|XBmRNA56956|	326.389	-0.0314872	0.458201	-0.0687193	0.945213	0.99996
gnl|XBXL10_1g9274|XBXL10_1g9274|	53.9624	0.705765	0.717541	0.983589	0.325318	0.99996
gnl|XBXL10_1g25046|XBmRNA46726|	0	NA	NA	NA	NA	NA
gnl|XBXL10_1g8966|XBmRNA16677|	5.68804	5.43098	2.47045	2.19838	0.0279222	0.99996
gnl|XBXL10_1g32392|XBmRNA61115|	45.9445	0.957556	0.87359	1.09612	0.273028	0.99996
gnl|XBXL10_1g10089|XBmRNA18852|	355.046	0.740813	0.728705	1.01661	0.309337	0.99996
gnl|XBXL10_1g815|XBmRNA1181|	650.453	-0.52676	0.582585	-0.904177	0.365901	0.99996
gnl|XBXL10_1g31301|XBmRNA59203|	121.8	0.342456	0.549372	0.623359	0.533048	0.99996
gnl|XBXL10_1g4460|XBmRNA8293|	13.3429	0.417774	1.00956	0.413817	0.679008	0.99996
gnl|XBXL10_1g32546|XBmRNA61400|	109.422	-0.0403816	0.676997	-0.0596481	0.952436	0.99996
gnl|XBXL10_1g6566|XBmRNA12299|	28.692	-0.190465	1.1106	-0.171498	0.863832	0.99996
gnl|XBXL10_1g10668|XBmRNA20041|	0.873299	-1.31186	3.2084	-0.408884	0.682625	0.99996
gnl|XBXL10_1g8007|XBmRNA15141|	14.7041	0.159881	1.57647	0.101417	0.919219	0.99996
gnl|XBXL10_1g34625|XBmRNA65423|	253.174	-0.129242	0.564795	-0.22883	0.819001	0.99996
gnl|XBXL10_1g7999|XBmRNA15123|	0	NA	NA	NA	NA	NA
gnl|XBXL10_1g38013|XBmRNA71859|	5.1603	0.262352	2.86117	0.0916938	NA	NA
gnl|XBXL10_1g605|XBmRNA670|	121.419	-0.0445537	0.449429	-0.0991341	0.921032	0.99996
gnl|XBXL10_1g39443|XBmRNA74339|	251.893	0.170197	0.572449	0.297314	0.766227	0.99996
gnl|XBXL10_1g10760|XBmRNA20247|	0.205244	-0.820442	4.05862	-0.202148	0.839801	0.99996
gnl|XBXL10_1g15724|XBXL10_1g15724|	0	NA	NA	NA	NA	NA
gnl|XBXL10_1g42722|XBmRNA80320|	74.7523	-0.38624	0.753487	-0.512604	0.608228	0.99996
gnl|XBXL10_1g22535|XBmRNA42009|	9.47924	1.02189	1.74681	0.585	0.558548	0.99996
gnl|XBXL10_1g1634|XBmRNA2903|	2.0251	0.194773	2.95564	0.0658986	0.947459	0.99996
gnl|XBXL10_1g8430|XBmRNA15958|	287.116	0.642239	0.679574	0.945061	0.344628	0.99996
gnl|XBXL10_1g23152|XBmRNA43122|	0	NA	NA	NA	NA	NA
gnl|XBXL10_1g30057|XBmRNA56597|	240.175	-0.156829	0.452543	-0.346551	0.728928	0.99996
gnl|XBXL10_1g24241|XBmRNA45394|	0	NA	NA	NA	NA	NA
gnl|XBXL10_1g5748|XBmRNA10745|	87.5479	-0.0411126	0.485294	-0.0847169	0.932486	0.99996
gnl|XBXL10_1g22534|XBmRNA42008|	31.1082	-0.0221773	0.678319	-0.0326945	0.973918	0.99996
gnl|XBXL10_1g27265|XBmRNA51063|	1951.97	0.161541	0.312389	0.517114	0.605077	0.99996
gnl|XBXL10_1g13205|XBmRNA25017|	11.9572	2.06789	1.72752	1.19703	0.231296	0.99996
gnl|XBXL10_1g27310|XBmRNA51165|	228.875	0.379234	0.650584	0.582913	0.559952	0.99996
gnl|XBXL10_1g29076|XBmRNA54682|	2950.11	0.226425	0.359024	0.630668	0.528257	0.99996
gnl|XBXL10_1g37811|XBmRNA71475|	1.38273	-2.19754	3.57566	-0.614583	0.53883	0.99996
gnl|XBXL10_1g29226|XBmRNA54931|	967.853	-0.605155	0.570012	-1.06165	0.288394	0.99996
gnl|XBXL10_1g43880|XBmRNA82591|	86.3564	-0.552321	0.671336	-0.822719	0.410668	0.99996
gnl|XBXL10_1g42158|XBmRNA79255|	16.8457	0.691151	1.72948	0.399629	0.68943	0.99996
MF2
Transcript_ID	baseMean	log2FoldChange	lfcSE	stat	pvalue	padj
gnl|XBXL10_1g40425|XBmRNA76025|	32.9385	-0.20675	0.850735	-0.243025	0.807986	0.998581
gnl|XBXL10_1g41173|XBmRNA77706|	521.581	0.211852	0.269255	0.786808	0.431394	0.985037
gnl|XBXL10_1g3800|XBmRNA6943|	92.7244	0.100946	0.425757	0.237097	0.812582	0.998581
gnl|XBXL10_1g8117|XBmRNA15358|	45.5066	-3.8718	1.1619	-3.33231	0.00086128	0.181229
gnl|XBXL10_1g2154|XBmRNA3956|	74.3596	0.287851	0.320392	0.898434	0.368954	0.97784
gnl|XBXL10_1g38893|XBmRNA73412|	3.76776	1.05941	1.19733	0.884809	0.376259	0.97784
gnl|XBXL10_1g29128|XBmRNA54767|	32.5749	-0.230636	0.596596	-0.386586	0.699062	0.998581
gnl|XBXL10_1g13810|XBmRNA26237|	1724.96	-0.0495232	0.63897	-0.0775047	0.938222	0.999046
gnl|XBXL10_1g26280|XBmRNA49114|	30.7219	-1.04236	1.04621	-0.996324	0.319093	0.972273
gnl|XBXL10_1g6054|XBmRNA11308|	2387.96	0.159696	0.475451	0.335884	0.736958	0.998581
gnl|XBXL10_1g25243|XBmRNA47115|	41.2151	0.366711	0.46056	0.796229	0.425899	0.984895
gnl|XBXL10_1g35158|XBmRNA66382|	0.158922	0.680492	3.64969	0.186452	0.85209	NA
gnl|XBXL10_1g43291|XBmRNA81384|	15.3961	0.652289	0.92869	0.702376	0.482445	0.99182
gnl|XBXL10_1g15286|XBmRNA28541|	449.471	-0.155969	0.388757	-0.401199	0.688273	0.998581
gnl|XBXL10_1g3639|XBmRNA6639|	62.2721	0.271097	0.398679	0.679988	0.496512	0.994009
gnl|XBXL10_1g37293|XBmRNA70387|	1942.66	0.914656	0.480991	1.90161	0.0572224	0.798206
gnl|XBXL10_1g11002|XBmRNA20680|	43.5252	0.644022	0.710469	0.906475	0.364684	0.97784
gnl|XBXL10_1g22028|XBmRNA40940|	81.7799	0.43316	0.779558	0.555648	0.578452	0.996345
gnl|XBXL10_1g8118|XBmRNA15359|	19.9302	-2.14048	1.1235	-1.9052	0.0567547	0.798206
gnl|XBXL10_1g30377|XBmRNA57226|	14.5883	7.07275	3.53643	1.99997	NA	NA
gnl|XBXL10_1g24554|XBmRNA45907|	142.276	-0.116103	1.5987	-0.0726231	0.942106	0.999046
gnl|XBXL10_1g39526|XBmRNA74501|	45.1022	0.293889	0.841127	0.349399	0.726789	0.998581
gnl|XBXL10_1g33473|XBmRNA63167|	51.952	0.020188	0.504903	0.0399839	0.968106	0.999197
gnl|XBXL10_1g37486|XBmRNA70768|	149.55	-0.576013	0.692117	-0.832248	0.405269	0.983852
gnl|XBXL10_1g4848|XBmRNA9074|	0.108306	-0.858354	3.64969	-0.235185	0.814065	NA
gnl|XBXL10_1g26060|XBmRNA48766|	0	NA	NA	NA	NA	NA
gnl|XBXL10_1g19698|XBmRNA36438|	104.58	0.0896337	0.401161	0.223436	0.823196	0.998581
gnl|XBXL10_1g3211|XBmRNA5818|	96.9933	0.398626	0.555283	0.717879	0.472832	0.990641
gnl|XBXL10_1g25047|XBmRNA46727|	11.1246	-0.269852	0.927751	-0.290867	0.771153	0.998581
gnl|XBXL10_1g7278|XBmRNA13700|	465.085	0.308146	0.487421	0.632198	0.527258	0.995347
gnl|XBXL10_1g10675|XBmRNA20057|	3.82228	0.0432521	1.89445	0.0228309	0.981785	0.999386
gnl|XBXL10_1g34871|XBmRNA65898|	216.612	1.11523	0.518346	2.15151	0.0314359	0.713456
gnl|XBXL10_1g35876|XBmRNA67781|	1453.89	0.549416	0.494526	1.111	0.26657	0.962583
gnl|XBXL10_1g10758|XBmRNA20243|	155.104	-0.940222	0.504487	-1.86372	0.0623609	0.820123
gnl|XBXL10_1g4928|XBmRNA9217|	50.8785	0.391234	0.431007	0.90772	0.364026	0.97784
gnl|XBXL10_1g42662|XBmRNA80209|	83.4028	-0.0294099	0.788576	-0.037295	0.97025	0.999222
gnl|XBXL10_1g2070|XBmRNA3783|	20.9114	-2.02333	1.4207	-1.42418	0.154394	0.914709
gnl|XBXL10_1g30252|XBmRNA56956|	501.354	0.41977	0.313477	1.33908	0.180546	0.921429
gnl|XBXL10_1g9274|XBXL10_1g9274|	56.6697	-0.133093	0.742971	-0.179137	0.85783	0.998581
gnl|XBXL10_1g25046|XBmRNA46726|	1.19908	3.48055	3.56524	0.976244	0.328944	NA
gnl|XBXL10_1g8966|XBmRNA16677|	1.01756	3.26159	3.57036	0.913519	0.360969	NA
gnl|XBXL10_1g32392|XBmRNA61115|	107.981	-0.157929	0.458992	-0.344077	0.730788	0.998581
gnl|XBXL10_1g10089|XBmRNA18852|	478.35	0.413908	0.441423	0.937668	0.348415	0.976841
gnl|XBXL10_1g815|XBmRNA1181|	281.43	-0.212039	0.458707	-0.462253	0.6439	0.997836
gnl|XBXL10_1g31301|XBmRNA59203|	226.015	0.15014	0.428911	0.35005	0.726301	0.998581
gnl|XBXL10_1g4460|XBmRNA8293|	16.3593	-0.549934	0.69012	-0.796866	0.425529	0.984895
gnl|XBXL10_1g32546|XBmRNA61400|	121.991	0.275667	0.518811	0.531343	0.595181	0.996491
gnl|XBXL10_1g6566|XBmRNA12299|	11.6462	-1.33809	1.02507	-1.30536	0.191769	0.9296
gnl|XBXL10_1g10668|XBmRNA20041|	2.09435	0.583977	1.44937	0.402917	0.68701	NA
gnl|XBXL10_1g8007|XBmRNA15141|	49.9276	-0.285582	1.74868	-0.163314	0.870272	0.998581
gnl|XBXL10_1g34625|XBmRNA65423|	304.083	0.467834	0.505449	0.925579	0.354665	0.977689
gnl|XBXL10_1g7999|XBmRNA15123|	0	NA	NA	NA	NA	NA
gnl|XBXL10_1g38013|XBmRNA71859|	1.93849	-2.54842	2.60792	-0.977183	0.328478	NA
gnl|XBXL10_1g605|XBmRNA670|	158.101	0.0964688	0.444613	0.216972	0.82823	0.998581
gnl|XBXL10_1g39443|XBmRNA74339|	171.756	0.0288261	0.48038	0.0600069	0.95215	0.999197
gnl|XBXL10_1g10760|XBmRNA20247|	33.3744	-0.430393	1.84757	-0.232951	0.815799	0.998581
gnl|XBXL10_1g15724|XBXL10_1g15724|	0	NA	NA	NA	NA	NA
gnl|XBXL10_1g42722|XBmRNA80320|	52.6315	0.97247	0.800102	1.21543	0.224201	0.946138
gnl|XBXL10_1g22535|XBmRNA42009|	6.83913	0.649913	1.54637	0.420284	0.674278	0.998581
gnl|XBXL10_1g1634|XBmRNA2903|	5.01156	0.170391	1.03058	0.165335	0.868681	0.998581
gnl|XBXL10_1g8430|XBmRNA15958|	319.837	0.480573	0.435918	1.10244	0.270271	0.962583
gnl|XBXL10_1g23152|XBmRNA43122|	6.73586	0.12128	1.95481	0.0620416	0.95053	0.999197
gnl|XBXL10_1g30057|XBmRNA56597|	394.842	-0.258422	0.313844	-0.823407	0.410276	0.983852
gnl|XBXL10_1g24241|XBmRNA45394|	1.97577	1.09145	2.29397	0.475789	0.634225	NA
gnl|XBXL10_1g5748|XBmRNA10745|	85.1702	-0.146257	0.448947	-0.325777	0.744593	0.998581
gnl|XBXL10_1g22534|XBmRNA42008|	27.7248	0.352366	0.486037	0.724978	0.468466	0.990641
gnl|XBXL10_1g27265|XBmRNA51063|	2103.43	-0.0167454	0.27105	-0.06178	0.950738	0.999197
gnl|XBXL10_1g13205|XBmRNA25017|	1.40798	-4.33693	3.47949	-1.24643	0.212607	NA
gnl|XBXL10_1g27310|XBmRNA51165|	117.465	0.283125	0.474219	0.597034	0.550485	0.995347
gnl|XBXL10_1g29076|XBmRNA54682|	3073.39	0.169698	0.277436	0.611668	0.540758	0.995347
gnl|XBXL10_1g37811|XBmRNA71475|	2.07951	0.993447	2.04015	0.486947	0.626296	NA
gnl|XBXL10_1g29226|XBmRNA54931|	1145.98	-0.402886	0.277847	-1.45003	0.147051	0.913582
gnl|XBXL10_1g43880|XBmRNA82591|	105.45	0.363037	0.447037	0.812097	0.416736	0.98424
gnl|XBXL10_1g42158|XBmRNA79255|	16.8459	0.604216	0.812742	0.743428	0.457222	0.990641
MF3
Transcript_ID	baseMean	log2FoldChange	lfcSE	stat	pvalue	padj
gnl|XBXL10_1g40425|XBmRNA76025|	22.9333	-0.718384	0.681304	-1.05443	0.291688	0.906497
gnl|XBXL10_1g41173|XBmRNA77706|	420.896	-0.0070532	0.184504	-0.0382281	0.969506	0.998414
gnl|XBXL10_1g3800|XBmRNA6943|	131.195	-0.0230424	0.351241	-0.065603	0.947694	0.996455
gnl|XBXL10_1g8117|XBmRNA15358|	69.1957	-2.27559	1.31122	-1.73547	0.0826571	0.773608
gnl|XBXL10_1g2154|XBmRNA3956|	70.282	0.073934	0.365242	0.202425	0.839585	0.991304
gnl|XBXL10_1g38893|XBmRNA73412|	3.30766	0.855684	1.20989	0.70724	0.479417	0.947021
gnl|XBXL10_1g29128|XBmRNA54767|	33.2883	0.171415	0.505641	0.339005	0.734606	0.979806
gnl|XBXL10_1g13810|XBmRNA26237|	1474.21	-0.76993	0.452534	-1.70138	0.0888725	0.7824
gnl|XBXL10_1g26280|XBmRNA49114|	39.6676	-0.150835	0.869055	-0.173562	0.86221	0.992648
gnl|XBXL10_1g6054|XBmRNA11308|	2622.36	-0.396902	0.218161	-1.81931	0.0688636	0.74522
gnl|XBXL10_1g25243|XBmRNA47115|	42.7297	-0.218521	0.38691	-0.564784	0.572221	0.96202
gnl|XBXL10_1g35158|XBmRNA66382|	4.256	-2.78011	1.27343	-2.18316	0.0290238	0.621217
gnl|XBXL10_1g43291|XBmRNA81384|	20.8206	-0.792824	0.686726	-1.1545	0.248296	0.890172
gnl|XBXL10_1g15286|XBmRNA28541|	397.766	-0.441563	0.30782	-1.43448	0.151435	0.835523
gnl|XBXL10_1g3639|XBmRNA6639|	60.7241	0.0910914	0.351262	0.259326	0.795384	0.986701
gnl|XBXL10_1g37293|XBmRNA70387|	1117.82	0.122411	0.275765	0.443898	0.657117	0.972344
gnl|XBXL10_1g11002|XBmRNA20680|	44.7569	-0.665367	0.578544	-1.15007	0.250114	0.890172
gnl|XBXL10_1g22028|XBmRNA40940|	47.887	-0.33631	0.426021	-0.789421	0.429866	0.940592
gnl|XBXL10_1g8118|XBmRNA15359|	0.708363	-2.88251	3.05262	-0.944274	0.34503	NA
gnl|XBXL10_1g30377|XBmRNA57226|	4.6243	1.83773	2.82412	0.650727	0.515223	0.95365
gnl|XBXL10_1g24554|XBmRNA45907|	101.328	-0.258686	0.484177	-0.534281	0.593147	0.965534
gnl|XBXL10_1g39526|XBmRNA74501|	45.4739	0.0711166	0.410523	0.173234	0.862467	0.992648
gnl|XBXL10_1g33473|XBmRNA63167|	54.3876	0.0478164	0.305781	0.156374	0.875738	0.993089
gnl|XBXL10_1g37486|XBmRNA70768|	154.046	-0.777752	0.449389	-1.73069	0.0835075	0.774281
gnl|XBXL10_1g4848|XBmRNA9074|	0.381356	0.0581541	3.07825	0.0188919	0.984927	NA
gnl|XBXL10_1g26060|XBmRNA48766|	1.09195	-0.644004	2.64541	-0.243443	0.807663	NA
gnl|XBXL10_1g19698|XBmRNA36438|	111.937	0.04219	0.359238	0.117443	0.906509	0.994973
gnl|XBXL10_1g3211|XBmRNA5818|	93.4654	0.0631143	0.334796	0.188516	0.850472	0.991304
gnl|XBXL10_1g25047|XBmRNA46727|	9.64185	0.27357	0.782507	0.349607	0.726633	0.979677
gnl|XBXL10_1g7278|XBmRNA13700|	312.135	0.154507	0.345277	0.447488	0.654523	0.972344
gnl|XBXL10_1g10675|XBmRNA20057|	6.95709	0.419444	1.43897	0.29149	0.770677	0.983283
gnl|XBXL10_1g34871|XBmRNA65898|	181.465	0.101752	0.298889	0.340435	0.733529	0.979806
gnl|XBXL10_1g35876|XBmRNA67781|	747.149	0.0225639	0.185104	0.121899	0.902979	0.994744
gnl|XBXL10_1g10758|XBmRNA20243|	192.681	0.547906	0.512504	1.06908	0.285035	0.90006
gnl|XBXL10_1g4928|XBmRNA9217|	42.5817	-0.64352	0.41255	-1.55986	0.118793	0.816606
gnl|XBXL10_1g42662|XBmRNA80209|	85.9726	-0.198403	0.37029	-0.535805	0.592094	0.965534
gnl|XBXL10_1g2070|XBmRNA3783|	18.3238	-2.01203	0.686518	-2.93078	0.00338117	0.286922
gnl|XBXL10_1g30252|XBmRNA56956|	404.105	-0.25139	0.227868	-1.10322	0.26993	0.894917
gnl|XBXL10_1g9274|XBXL10_1g9274|	55.4536	-0.778547	0.609948	-1.27641	0.201809	0.861122
gnl|XBXL10_1g25046|XBmRNA46726|	0	NA	NA	NA	NA	NA
gnl|XBXL10_1g8966|XBmRNA16677|	2.92956	-1.49632	1.77799	-0.841579	0.400024	0.935782
gnl|XBXL10_1g32392|XBmRNA61115|	99.9783	0.0976278	0.24273	0.402207	0.687532	0.973368
gnl|XBXL10_1g10089|XBmRNA18852|	376.576	-0.0608745	0.345592	-0.176145	0.86018	0.992305
gnl|XBXL10_1g815|XBmRNA1181|	566.109	0.323651	0.269258	1.20201	0.229361	0.87882
gnl|XBXL10_1g31301|XBmRNA59203|	224.681	0.171574	0.23732	0.722965	0.469701	0.944863
gnl|XBXL10_1g4460|XBmRNA8293|	15.3557	0.622575	0.535953	1.16162	0.245389	0.887716
gnl|XBXL10_1g32546|XBmRNA61400|	119.423	-0.558661	0.401872	-1.39014	0.164485	0.844508
gnl|XBXL10_1g6566|XBmRNA12299|	16.732	-0.326906	0.781988	-0.418044	0.675915	0.973236
gnl|XBXL10_1g10668|XBmRNA20041|	1.39363	2.33517	1.48712	1.57027	0.116352	NA
gnl|XBXL10_1g8007|XBmRNA15141|	33.1939	-0.335781	0.535139	-0.627465	0.530354	0.954687
gnl|XBXL10_1g34625|XBmRNA65423|	307.344	-0.884557	0.46096	-1.91894	0.0549914	0.715943
gnl|XBXL10_1g7999|XBmRNA15123|	0	NA	NA	NA	NA	NA
gnl|XBXL10_1g38013|XBmRNA71859|	10.1483	-1.45984	1.00414	-1.45382	0.145997	0.834773
gnl|XBXL10_1g605|XBmRNA670|	135.555	0.159805	0.218562	0.731166	0.464678	0.943782
gnl|XBXL10_1g39443|XBmRNA74339|	175.496	-0.193403	0.314103	-0.615731	0.538072	0.955355
gnl|XBXL10_1g10760|XBmRNA20247|	2.07177	0.365661	2.94611	0.124117	NA	NA
gnl|XBXL10_1g15724|XBXL10_1g15724|	0	NA	NA	NA	NA	NA
gnl|XBXL10_1g42722|XBmRNA80320|	58.8926	-0.0792319	0.35117	-0.225623	0.821495	0.99025
gnl|XBXL10_1g22535|XBmRNA42009|	7.86415	-1.49876	1.03639	-1.44615	0.148136	0.835053
gnl|XBXL10_1g1634|XBmRNA2903|	2.74211	-0.424688	1.47507	-0.28791	0.773415	0.983644
gnl|XBXL10_1g8430|XBmRNA15958|	293.356	-0.26552	0.283627	-0.93616	0.349191	0.923685
gnl|XBXL10_1g23152|XBmRNA43122|	1.36854	1.14154	2.31875	0.492309	0.622501	NA
gnl|XBXL10_1g30057|XBmRNA56597|	313.563	0.186617	0.201412	0.926546	0.354162	0.925143
gnl|XBXL10_1g24241|XBmRNA45394|	2.65792	-1.77902	1.41364	-1.25847	0.208221	0.865694
gnl|XBXL10_1g5748|XBmRNA10745|	84.5986	-0.332541	0.284381	-1.16935	0.242262	0.883782
gnl|XBXL10_1g22534|XBmRNA42008|	24.2357	0.904082	0.440708	2.05143	0.0402248	0.663955
gnl|XBXL10_1g27265|XBmRNA51063|	2518.5	-0.093967	0.200826	-0.467903	0.639854	0.969761
gnl|XBXL10_1g13205|XBmRNA25017|	4.17176	-3.9494	1.73966	-2.27022	0.0231945	0.578053
gnl|XBXL10_1g27310|XBmRNA51165|	102.913	0.0164393	0.323927	0.05075	0.959525	0.997245
gnl|XBXL10_1g29076|XBmRNA54682|	3094.51	-0.15158	0.177851	-0.852288	0.394054	0.935782
gnl|XBXL10_1g37811|XBmRNA71475|	1.69579	0.908626	1.79993	0.504812	0.613691	NA
gnl|XBXL10_1g29226|XBmRNA54931|	632.791	0.230793	0.267368	0.863204	0.388025	0.932914
gnl|XBXL10_1g43880|XBmRNA82591|	93.6735	0.328093	0.252942	1.29711	0.194595	0.857943
gnl|XBXL10_1g42158|XBmRNA79255|	12.2265	0.218387	0.738998	0.295518	0.767598	0.983283
wtko_Kallisto_DeSeq2_dmw
Transcript_ID	baseMean	log2FoldChange	lfcSE	stat	pvalue	padj
gnl|XBXL10_1g10668|XBmRNA20041|	3.7211	1.75977	0.954605	1.84346	0.065262	0.875295
gnl|XBXL10_1g15724|XBXL10_1g15724|	0	NA	NA	NA	NA	NA
gnl|XBXL10_1g35158|XBmRNA66382|	0.254176	-0.870533	3.11654	-0.279327	0.779994	NA
gnl|XBXL10_1g42158|XBmRNA79255|	23.3717	1.03019	0.797263	1.29216	0.196302	0.963026
gnl|XBXL10_1g3639|XBmRNA6639|	52.4819	-0.426123	0.521672	-0.81684	0.41402	0.989014
gnl|XBXL10_1g24241|XBmRNA45394|	0.725205	2.15558	2.16088	0.99755	0.318498	NA
gnl|XBXL10_1g22028|XBmRNA40940|	74.4634	-0.005229	0.647152	-0.00808	0.993553	0.999634
gnl|XBXL10_1g22534|XBmRNA42008|	32.1392	0.124051	0.38361	0.323378	0.746409	0.997862
gnl|XBXL10_1g32392|XBmRNA61115|	98.8588	0.852959	0.553497	1.54104	0.123308	0.928897
gnl|XBXL10_1g8118|XBmRNA15359|	10.9196	-0.286952	1.58658	-0.180862	0.856476	0.997862
gnl|XBXL10_1g8117|XBmRNA15358|	17.7879	1.95188	0.696319	2.80314	0.00506076	0.566252
gnl|XBXL10_1g5748|XBmRNA10745|	76.3269	0.150965	0.391337	0.385767	0.699669	0.997486
gnl|XBXL10_1g4848|XBmRNA9074|	0.900639	-1.35843	2.47418	-0.54904	0.582978	NA
gnl|XBXL10_1g40425|XBmRNA76025|	26.7345	-0.533711	0.975916	-0.546882	0.58446	0.994596
gnl|XBXL10_1g38013|XBmRNA71859|	2.74812	0.272654	2.27072	0.120074	0.904425	0.998734
gnl|XBXL10_1g27310|XBmRNA51165|	82.9239	0.620643	0.48456	1.28084	0.200251	0.963026
gnl|XBXL10_1g815|XBmRNA1181|	283.701	0.232543	0.262675	0.88529	0.376	0.986612
gnl|XBXL10_1g34871|XBmRNA65898|	184.163	0.645007	0.414165	1.55737	0.119384	0.928897
gnl|XBXL10_1g33473|XBmRNA63167|	58.1445	0.316454	0.444863	0.711351	0.476866	0.992105
gnl|XBXL10_1g10760|XBmRNA20247|	9.26903	-1.93989	1.68547	-1.15095	NA	NA
gnl|XBXL10_1g42662|XBmRNA80209|	60.7884	1.17257	0.637183	1.84024	0.065733	0.875295
gnl|XBXL10_1g34625|XBmRNA65423|	309.593	-0.910569	0.489464	-1.86034	0.0628376	0.871444
gnl|XBXL10_1g25046|XBmRNA46726|	0.134966	0.572143	3.11654	0.183583	0.854341	NA
gnl|XBXL10_1g7278|XBmRNA13700|	438.381	0.750846	0.33363	2.25054	0.0244148	0.782188
gnl|XBXL10_1g31301|XBmRNA59203|	167.894	0.378065	0.399918	0.945357	0.344477	0.983532
gnl|XBXL10_1g8007|XBmRNA15141|	24.2073	-0.376576	0.879846	-0.428003	0.668649	0.997303
gnl|XBXL10_1g29076|XBmRNA54682|	3332.2	0.263793	0.214993	1.22699	0.219828	0.965363
gnl|XBXL10_1g3211|XBmRNA5818|	78.1186	0.1934	0.473564	0.408393	0.682985	0.997486
gnl|XBXL10_1g30057|XBmRNA56597|	405.26	0.203562	0.319698	0.636734	0.524298	0.994116
gnl|XBXL10_1g42722|XBmRNA80320|	66.8353	0.00211575	0.690531	0.00306395	0.997555	0.999785
gnl|XBXL10_1g30252|XBmRNA56956|	674.851	0.264785	0.322524	0.820975	0.41166	0.988908
gnl|XBXL10_1g25047|XBmRNA46727|	14.9483	-0.505212	0.927609	-0.544639	0.586002	0.994596
gnl|XBXL10_1g1634|XBmRNA2903|	1.2572	-1.24684	1.36533	-0.913213	0.36113	NA
gnl|XBXL10_1g9274|XBXL10_1g9274|	89.6224	-2.1562	0.721281	-2.98941	NA	NA
gnl|XBXL10_1g35876|XBmRNA67781|	1211.84	0.336385	0.235647	1.4275	0.153436	0.948432
gnl|XBXL10_1g10758|XBmRNA20243|	122.165	0.0512072	0.239342	0.21395	0.830586	0.997862
gnl|XBXL10_1g4928|XBmRNA9217|	67.4035	0.415929	0.309169	1.34531	0.178524	0.961027
gnl|XBXL10_1g2070|XBmRNA3783|	146.393	-1.34311	0.727485	-1.84624	0.064857	0.875235
gnl|XBXL10_1g2154|XBmRNA3956|	104.331	-0.0416228	0.376812	-0.11046	0.912044	0.998734
gnl|XBXL10_1g13810|XBmRNA26237|	1350.19	-1.35662	0.722333	-1.87811	NA	NA
gnl|XBXL10_1g3800|XBmRNA6943|	91.9381	0.0646272	0.354322	0.182397	0.855271	0.997862
gnl|XBXL10_1g6054|XBmRNA11308|	3650.82	0.103821	0.485118	0.214012	0.830538	0.997862
gnl|XBXL10_1g23152|XBmRNA43122|	3.28577	1.30384	1.66992	0.780781	0.434932	0.989063
gnl|XBXL10_1g6566|XBmRNA12299|	26.1255	-1.12305	1.03269	-1.0875	NA	NA
gnl|XBXL10_1g43291|XBmRNA81384|	11.6594	-0.566305	0.973237	-0.581878	0.560649	0.994116
gnl|XBXL10_1g37811|XBmRNA71475|	1.26849	1.29281	1.70592	0.75784	0.448547	NA
gnl|XBXL10_1g30377|XBmRNA57226|	1.8006	4.12251	3.01714	1.36636	0.171825	0.958111
gnl|XBXL10_1g13205|XBmRNA25017|	4.89548	0.871639	1.3886	0.627713	0.530192	0.994116
gnl|XBXL10_1g8430|XBmRNA15958|	326.116	-0.0891804	0.198874	-0.448427	0.653845	0.996017
gnl|XBXL10_1g10675|XBmRNA20057|	1.50432	1.25474	2.83059	0.443277	NA	NA
gnl|XBXL10_1g605|XBmRNA670|	210.849	0.249964	0.259467	0.963375	0.335359	0.98312
gnl|XBXL10_1g26060|XBmRNA48766|	0.469146	2.15681	3.05725	0.705474	0.480515	NA
gnl|XBXL10_1g25243|XBmRNA47115|	40.968	-0.0904655	0.408498	-0.221459	0.824735	0.997862
gnl|XBXL10_1g39526|XBmRNA74501|	52.1497	-0.716793	0.754378	-0.950178	0.342022	0.983532
gnl|XBXL10_1g37293|XBmRNA70387|	1544.23	0.420878	0.289578	1.45342	0.146108	0.942238
gnl|XBXL10_1g26280|XBmRNA49114|	35.5225	0.196405	0.754073	0.260459	0.79451	0.997862
gnl|XBXL10_1g10089|XBmRNA18852|	473.722	0.378109	0.358891	1.05355	0.292089	0.977709
gnl|XBXL10_1g24554|XBmRNA45907|	132.29	0.46331	0.482265	0.960696	0.336705	0.983532
gnl|XBXL10_1g37486|XBmRNA70768|	109.87	-0.252619	0.55461	-0.45549	NA	NA
gnl|XBXL10_1g29226|XBmRNA54931|	697.844	-0.386179	0.274288	-1.40793	0.159151	0.955678
gnl|XBXL10_1g29128|XBmRNA54767|	30.4745	-0.174477	0.523593	-0.33323	0.738961	0.997862
gnl|XBXL10_1g32546|XBmRNA61400|	124.623	0.253432	0.417677	0.606766	0.544006	0.994116
gnl|XBXL10_1g39443|XBmRNA74339|	193.352	0.923947	0.380407	2.42884	0.0151474	0.726851
gnl|XBXL10_1g15286|XBmRNA28541|	551.939	-0.686236	0.399484	-1.71781	0.0858315	0.898874
gnl|XBXL10_1g8966|XBmRNA16677|	2.06352	0.0909102	2.01971	0.0450114	0.964098	0.998786
gnl|XBXL10_1g38893|XBmRNA73412|	3.72015	1.42316	0.912251	1.56005	0.118747	0.928897
gnl|XBXL10_1g22535|XBmRNA42009|	2.45183	-0.550639	1.35524	-0.406303	0.68452	0.997486
gnl|XBXL10_1g4460|XBmRNA8293|	19.4435	0.0433559	0.425256	0.101952	0.918794	0.998734
gnl|XBXL10_1g43880|XBmRNA82591|	112.829	-0.0942382	0.322628	-0.292096	0.770213	0.997862
gnl|XBXL10_1g11002|XBmRNA20680|	46.2941	-0.646118	0.537637	-1.20177	0.229451	0.966478
gnl|XBXL10_1g19698|XBmRNA36438|	86.5562	0.581647	0.457781	1.27058	0.203878	0.963026
gnl|XBXL10_1g27265|XBmRNA51063|	2334.85	0.0639507	0.264736	0.241564	0.809118	0.997862
gnl|XBXL10_1g7999|XBmRNA15123|	0	NA	NA	NA	NA	NA
gnl|XBXL10_1g41173|XBmRNA77706|	407.444	0.560591	0.299172	1.87381	0.060957	0.869183
wtko_Kallisto_DeSeq2_scanw
Transcript_ID	baseMean	log2FoldChange	lfcSE	stat	pvalue	padj
gnl|XBXL10_1g8007|XBmRNA15141|	66.727	0.164134	0.601392	0.272924	0.784912	0.99975
gnl|XBXL10_1g26060|XBmRNA48766|	1.2877	0.984696	2.72924	0.360795	0.718253	0.99975
gnl|XBXL10_1g2070|XBmRNA3783|	26.9514	-1.0263	0.791755	-1.29624	0.194894	0.99975
gnl|XBXL10_1g32546|XBmRNA61400|	183.553	-0.0339437	0.325674	-0.104226	0.91699	0.99975
gnl|XBXL10_1g5748|XBmRNA10745|	91.6683	0.765811	0.346	2.21332	0.0268753	0.976948
gnl|XBXL10_1g25047|XBmRNA46727|	24.3775	-0.117834	0.495896	-0.237617	0.812178	0.99975
gnl|XBXL10_1g42158|XBmRNA79255|	17.6132	-0.867443	0.981673	-0.883637	0.376892	0.99975
gnl|XBXL10_1g1634|XBmRNA2903|	3.68039	1.12533	1.07866	1.04327	0.296822	0.99975
gnl|XBXL10_1g8966|XBmRNA16677|	3.0958	4.64062	1.83994	2.52216	0.0116638	0.77971
gnl|XBXL10_1g3211|XBmRNA5818|	99.5918	0.451734	0.42246	1.06929	0.284938	0.99975
gnl|XBXL10_1g22534|XBmRNA42008|	33.9492	0.145572	0.453417	0.321055	0.748168	0.99975
gnl|XBXL10_1g3639|XBmRNA6639|	92.9611	-0.0514456	0.306569	-0.167811	0.866732	0.99975
gnl|XBXL10_1g7999|XBmRNA15123|	0	NA	NA	NA	NA	NA
gnl|XBXL10_1g10668|XBmRNA20041|	2.13702	1.49631	1.32107	1.13265	0.257362	0.99975
gnl|XBXL10_1g32392|XBmRNA61115|	171.748	-1.19751	0.397743	-3.01076	0.00260592	0.460689
gnl|XBXL10_1g6566|XBmRNA12299|	21.8568	0.444157	0.64284	0.69093	0.48961	0.99975
gnl|XBXL10_1g25243|XBmRNA47115|	48.6509	0.434414	0.356282	1.2193	0.222731	0.99975
gnl|XBXL10_1g39526|XBmRNA74501|	63.7619	-0.483224	0.456669	-1.05815	0.289988	0.99975
gnl|XBXL10_1g29128|XBmRNA54767|	33.9966	0.160735	0.401572	0.400264	0.688962	0.99975
gnl|XBXL10_1g26280|XBmRNA49114|	59.0189	-0.302386	0.509382	-0.593634	0.552757	0.99975
gnl|XBXL10_1g35158|XBmRNA66382|	4.75457	-4.05121	2.05648	-1.96997	0.048842	0.99975
gnl|XBXL10_1g41173|XBmRNA77706|	573.397	0.134095	0.222976	0.60139	0.54758	0.99975
gnl|XBXL10_1g34871|XBmRNA65898|	299.821	0.0467732	0.297372	0.157289	0.875017	0.99975
gnl|XBXL10_1g38013|XBmRNA71859|	14.1557	-0.909446	1.1567	-0.786242	0.431726	0.99975
gnl|XBXL10_1g35876|XBmRNA67781|	910.048	0.109722	0.292564	0.375036	0.707634	0.99975
gnl|XBXL10_1g4928|XBmRNA9217|	44.1105	0.0145779	0.564961	0.0258034	0.979414	0.99975
gnl|XBXL10_1g15286|XBmRNA28541|	446.962	0.404676	0.270689	1.49498	0.134919	0.99975
gnl|XBXL10_1g15724|XBXL10_1g15724|	0	NA	NA	NA	NA	NA
gnl|XBXL10_1g11002|XBmRNA20680|	48.9823	0.525248	0.409064	1.28402	0.199134	0.99975
gnl|XBXL10_1g22535|XBmRNA42009|	8.75579	-0.341832	1.0055	-0.339961	0.733886	0.99975
gnl|XBXL10_1g30377|XBmRNA57226|	3.13194	2.91561	1.47945	1.97074	0.0487539	0.99975
gnl|XBXL10_1g4848|XBmRNA9074|	1.13322	1.17846	2.40346	0.490318	0.623909	0.99975
gnl|XBXL10_1g27265|XBmRNA51063|	3526.28	-0.282536	0.242648	-1.16438	0.244268	0.99975
gnl|XBXL10_1g29226|XBmRNA54931|	815.397	-0.0552708	0.234607	-0.235589	0.813752	0.99975
gnl|XBXL10_1g8117|XBmRNA15358|	105.38	0.546249	1.29472	0.421903	NA	NA
gnl|XBXL10_1g10089|XBmRNA18852|	363.212	-0.11581	0.463025	-0.250117	0.802497	0.99975
gnl|XBXL10_1g37811|XBmRNA71475|	1.52249	-0.577245	2.07233	-0.278548	0.780592	0.99975
gnl|XBXL10_1g8118|XBmRNA15359|	2.51196	-2.50779	2.10277	-1.19261	0.233021	0.99975
gnl|XBXL10_1g27310|XBmRNA51165|	83.8759	0.264969	0.521867	0.507733	0.61164	0.99975
gnl|XBXL10_1g23152|XBmRNA43122|	3.79878	-1.7914	1.93858	-0.924076	0.355447	0.99975
gnl|XBXL10_1g30057|XBmRNA56597|	456.139	-0.477636	0.256155	-1.86464	0.0622324	0.99975
gnl|XBXL10_1g10760|XBmRNA20247|	0	NA	NA	NA	NA	NA
gnl|XBXL10_1g4460|XBmRNA8293|	17.847	-0.0819511	0.582595	-0.140665	0.888134	0.99975
gnl|XBXL10_1g30252|XBmRNA56956|	619.242	-0.304246	0.282022	-1.0788	0.280675	0.99975
gnl|XBXL10_1g3800|XBmRNA6943|	135.979	0.664445	0.28727	2.31296	0.0207249	0.921591
gnl|XBXL10_1g19698|XBmRNA36438|	116.013	0.155842	0.30623	0.508905	0.610819	0.99975
gnl|XBXL10_1g8430|XBmRNA15958|	280.466	0.115201	0.302484	0.38085	0.703315	0.99975
gnl|XBXL10_1g13205|XBmRNA25017|	5.21756	1.82646	1.32815	1.37519	0.169073	0.99975
gnl|XBXL10_1g24241|XBmRNA45394|	5.68464	-4.33658	1.44756	-2.99579	0.00273735	0.467613
gnl|XBXL10_1g34625|XBmRNA65423|	380.061	-0.0387681	0.345129	-0.112329	0.910562	0.99975
gnl|XBXL10_1g815|XBmRNA1181|	779.773	0.193349	0.33972	0.569143	0.569259	0.99975
gnl|XBXL10_1g13810|XBmRNA26237|	1107.3	0.678922	0.421257	1.61166	0.107037	0.99975
gnl|XBXL10_1g42662|XBmRNA80209|	108.794	0.514779	0.47717	1.07882	0.280669	0.99975
gnl|XBXL10_1g37293|XBmRNA70387|	1129.93	0.0511159	0.385921	0.132452	0.894627	0.99975
gnl|XBXL10_1g37486|XBmRNA70768|	299.939	1.29685	0.552897	2.34556	0.0189987	0.894755
gnl|XBXL10_1g10675|XBmRNA20057|	4.59064	0.721208	1.31713	0.547561	0.583993	0.99975
gnl|XBXL10_1g31301|XBmRNA59203|	246.747	-0.174679	0.287488	-0.607603	0.543451	0.99975
gnl|XBXL10_1g38893|XBmRNA73412|	3.81905	1.83216	1.12273	1.63188	0.102704	0.99975
gnl|XBXL10_1g6054|XBmRNA11308|	2426.09	0.66699	0.34925	1.90978	0.056162	0.99975
gnl|XBXL10_1g9274|XBXL10_1g9274|	86.9798	0.740654	0.370539	1.99886	0.045624	0.99975
gnl|XBXL10_1g7278|XBmRNA13700|	319.391	-0.0545477	0.532884	-0.102363	0.918468	0.99975
gnl|XBXL10_1g42722|XBmRNA80320|	72.2708	-0.63929	0.494421	-1.29301	0.196008	0.99975
gnl|XBXL10_1g2154|XBmRNA3956|	88.4107	0.337247	0.329899	1.02227	0.306651	0.99975
gnl|XBXL10_1g10758|XBmRNA20243|	107.933	1.52058	0.636429	2.38923	0.0168835	0.860232
gnl|XBXL10_1g29076|XBmRNA54682|	4342.67	-0.210214	0.238632	-0.880913	0.378365	0.99975
gnl|XBXL10_1g605|XBmRNA670|	263.435	-0.161234	0.25372	-0.635479	0.525116	0.99975
gnl|XBXL10_1g22028|XBmRNA40940|	60.5539	0.363574	0.447691	0.812109	0.416729	0.99975
gnl|XBXL10_1g40425|XBmRNA76025|	44.4497	0.22472	0.625586	0.359216	0.719434	0.99975
gnl|XBXL10_1g43880|XBmRNA82591|	138.534	0.112988	0.285958	0.39512	0.692754	0.99975
gnl|XBXL10_1g24554|XBmRNA45907|	173.722	-0.545368	0.437269	-1.24721	0.212319	0.99975
gnl|XBXL10_1g25046|XBmRNA46726|	0	NA	NA	NA	NA	NA
gnl|XBXL10_1g33473|XBmRNA63167|	74.8393	-0.457825	0.387047	-1.18287	0.236862	0.99975
gnl|XBXL10_1g39443|XBmRNA74339|	162.515	0.219415	0.411407	0.533327	0.593807	0.99975
gnl|XBXL10_1g43291|XBmRNA81384|	22.5803	-0.794759	0.634458	-1.25266	0.21033	0.99975
wtko_Kallisto_DeSeq2_ccdc69w
Transcript_ID	baseMean	log2FoldChange	lfcSE	stat	pvalue	padj
gnl|XBXL10_1g42722|XBmRNA80320|	86.676	-0.477361	0.691839	-0.689989	0.490201	0.89804
gnl|XBXL10_1g6566|XBmRNA12299|	40.6883	0.110817	0.607105	0.182534	0.855164	0.980535
gnl|XBXL10_1g24554|XBmRNA45907|	134.8	1.13082	0.651898	1.73466	0.0828003	0.597309
gnl|XBXL10_1g25046|XBmRNA46726|	0	NA	NA	NA	NA	NA
gnl|XBXL10_1g3800|XBmRNA6943|	149.242	-0.661349	0.489606	-1.35078	0.176767	0.732625
gnl|XBXL10_1g29226|XBmRNA54931|	1502.12	-0.0876787	0.390028	-0.224801	0.822134	0.974278
gnl|XBXL10_1g37811|XBmRNA71475|	8.05555	1.22274	1.91587	0.638218	0.523332	0.905829
gnl|XBXL10_1g605|XBmRNA670|	128.406	-0.316879	0.418219	-0.757687	0.448639	0.882588
gnl|XBXL10_1g27265|XBmRNA51063|	2231.19	0.0545439	0.293294	0.18597	0.852468	0.979999
gnl|XBXL10_1g8117|XBmRNA15358|	142.773	1.51885	1.12658	1.34819	0.177596	0.734675
gnl|XBXL10_1g10089|XBmRNA18852|	229.48	-0.44785	0.557888	-0.80276	0.422114	0.875039
gnl|XBXL10_1g38893|XBmRNA73412|	2.53565	-0.686457	1.73303	-0.396103	0.692029	NA
gnl|XBXL10_1g34625|XBmRNA65423|	529.831	0.869041	0.389563	2.23081	0.0256935	0.426952
gnl|XBXL10_1g15286|XBmRNA28541|	793.929	0.239885	0.300516	0.798242	0.42473	0.876625
gnl|XBXL10_1g8966|XBmRNA16677|	0.454782	1.51497	4.05984	0.373161	0.709028	NA
gnl|XBXL10_1g26060|XBmRNA48766|	0.330116	1.11532	4.07648	0.273598	0.784393	NA
gnl|XBXL10_1g10758|XBmRNA20243|	162.918	-0.527554	0.63659	-0.828719	0.407264	0.869274
gnl|XBXL10_1g25243|XBmRNA47115|	49.6419	-0.314708	0.461901	-0.681332	0.495661	0.899662
gnl|XBXL10_1g37293|XBmRNA70387|	717.89	-0.751262	0.467568	-1.60674	0.10811	0.648835
gnl|XBXL10_1g30377|XBmRNA57226|	1.77285	-1.12044	3.81144	-0.293968	0.768782	NA
gnl|XBXL10_1g39526|XBmRNA74501|	26.2526	-0.738192	0.977373	-0.755281	0.45008	0.882898
gnl|XBXL10_1g8007|XBmRNA15141|	47.2297	1.79872	0.55601	3.23504	0.00121625	0.138908
gnl|XBXL10_1g37486|XBmRNA70768|	1166.54	-0.320598	1.16126	-0.276077	0.782489	0.966614
gnl|XBXL10_1g10668|XBmRNA20041|	1.82057	-0.0834955	2.11797	-0.0394224	0.968554	NA
gnl|XBXL10_1g1634|XBmRNA2903|	3.30807	0.781444	1.97348	0.395973	0.692125	NA
gnl|XBXL10_1g31301|XBmRNA59203|	164.437	0.541306	0.468852	1.15454	0.248281	0.790778
gnl|XBXL10_1g5748|XBmRNA10745|	97.2648	-0.220475	0.738621	-0.298495	0.765325	0.964202
gnl|XBXL10_1g7999|XBmRNA15123|	0	NA	NA	NA	NA	NA
gnl|XBXL10_1g32392|XBmRNA61115|	45.1976	0.606063	0.603513	1.00423	0.31527	0.832342
gnl|XBXL10_1g2154|XBmRNA3956|	93.1226	0.538102	0.379624	1.41746	0.156348	0.71069
gnl|XBXL10_1g41173|XBmRNA77706|	584.013	0.478009	0.345047	1.38534	0.165947	0.719871
gnl|XBXL10_1g6054|XBmRNA11308|	2188.43	1.08271	0.384889	2.81306	0.0049073	0.237597
gnl|XBXL10_1g29076|XBmRNA54682|	3150.93	-0.0083729	0.300286	-0.0278833	0.977755	0.997265
gnl|XBXL10_1g22534|XBmRNA42008|	33.0111	-0.293464	0.725623	-0.40443	0.685896	0.946987
gnl|XBXL10_1g43880|XBmRNA82591|	115.922	-0.333168	0.404293	-0.824076	0.409896	0.870241
gnl|XBXL10_1g2070|XBmRNA3783|	58.8799	0.92642	2.11103	0.438848	0.660772	0.941738
gnl|XBXL10_1g10675|XBmRNA20057|	6.27394	0.592934	1.88831	0.314002	0.753519	0.962066
gnl|XBXL10_1g8118|XBmRNA15359|	9.14509	4.46891	2.59215	1.72401	0.0847056	0.602649
gnl|XBXL10_1g35158|XBmRNA66382|	0.187397	-2.05785	4.032	-0.510379	0.609786	NA
gnl|XBXL10_1g38013|XBmRNA71859|	1.89301	-2.84953	3.29102	-0.865849	0.386573	NA
gnl|XBXL10_1g8430|XBmRNA15958|	189.602	-0.520389	0.488871	-1.06447	0.287116	0.815222
gnl|XBXL10_1g22028|XBmRNA40940|	73.2178	0.438122	0.525737	0.833349	0.404648	0.867734
gnl|XBXL10_1g22535|XBmRNA42009|	12.1389	1.11852	1.76457	0.633877	0.526161	0.907241
gnl|XBXL10_1g39443|XBmRNA74339|	322.748	0.279326	0.477919	0.584463	0.558909	0.917663
gnl|XBXL10_1g4848|XBmRNA9074|	0	NA	NA	NA	NA	NA
gnl|XBXL10_1g23152|XBmRNA43122|	1.9249	3.59174	4.01013	0.895667	0.370431	NA
gnl|XBXL10_1g29128|XBmRNA54767|	64.0357	-0.87806	0.54848	-1.6009	0.1094	0.65022
gnl|XBXL10_1g24241|XBmRNA45394|	1.13696	2.83563	4.02083	0.705234	0.480665	NA
gnl|XBXL10_1g43291|XBmRNA81384|	2.65736	4.06538	3.40139	1.19521	0.232005	NA
gnl|XBXL10_1g33473|XBmRNA63167|	64.7592	0.106632	0.606369	0.175853	0.860409	0.981354
gnl|XBXL10_1g32546|XBmRNA61400|	140.974	0.0707303	0.618548	0.114349	0.908961	0.987371
gnl|XBXL10_1g42662|XBmRNA80209|	83.8513	0.745143	0.509066	1.46375	0.143264	0.69483
gnl|XBXL10_1g3639|XBmRNA6639|	56.858	0.35234	0.640931	0.549732	0.582503	0.92531
gnl|XBXL10_1g25047|XBmRNA46727|	25.711	-2.45209	1.23527	-1.98506	0.0471373	0.505519
gnl|XBXL10_1g11002|XBmRNA20680|	36.1378	-2.11961	1.05235	-2.01418	0.0439907	0.493261
gnl|XBXL10_1g4460|XBmRNA8293|	15.6405	0.363301	1.01582	0.357643	0.72061	0.955535
gnl|XBXL10_1g13205|XBmRNA25017|	15.7563	2.18864	2.04336	1.0711	0.284124	0.813957
gnl|XBXL10_1g15724|XBXL10_1g15724|	0	NA	NA	NA	NA	NA
gnl|XBXL10_1g19698|XBmRNA36438|	169.279	1.09129	0.525469	2.07679	0.037821	0.471617
gnl|XBXL10_1g34871|XBmRNA65898|	211.952	1.17432	0.559599	2.09851	0.0358604	0.46399
gnl|XBXL10_1g40425|XBmRNA76025|	42.5793	0.721726	1.49973	0.481236	0.630349	0.936529
gnl|XBXL10_1g10760|XBmRNA20247|	0.754188	0.678123	3.80421	0.178256	0.858522	NA
gnl|XBXL10_1g3211|XBmRNA5818|	103.115	0.149313	0.876509	0.170349	NA	NA
gnl|XBXL10_1g30057|XBmRNA56597|	270.658	-0.300986	0.339198	-0.887345	0.374893	0.856043
gnl|XBXL10_1g27310|XBmRNA51165|	143.728	-0.978048	0.679682	-1.43898	0.150157	0.705063
gnl|XBXL10_1g7278|XBmRNA13700|	183.102	-0.624165	0.487743	-1.2797	0.20065	0.752652
gnl|XBXL10_1g30252|XBmRNA56956|	390.712	-0.0518396	0.362317	-0.143078	0.886229	0.985478
gnl|XBXL10_1g42158|XBmRNA79255|	13.801	-0.0485606	1.63652	-0.0296731	0.976328	0.997265
gnl|XBXL10_1g815|XBmRNA1181|	672.96	-0.891346	0.541354	-1.64651	0.0996582	0.631155
gnl|XBXL10_1g9274|XBXL10_1g9274|	98.1116	1.3826	0.668698	2.06761	0.038677	0.474532
gnl|XBXL10_1g35876|XBmRNA67781|	822.919	-0.345842	0.3652	-0.946994	0.343642	0.843514
gnl|XBXL10_1g4928|XBmRNA9217|	83.2373	-0.381314	0.578141	-0.659551	0.509542	0.902973
gnl|XBXL10_1g13810|XBmRNA26237|	3286.44	1.00749	0.394001	2.55708	0.0105553	0.318054
gnl|XBXL10_1g26280|XBmRNA49114|	46.291	1.41389	0.862736	1.63884	0.101246	0.634183
