# Supplementary material for: Functional dissection and assembly of a small, newly evolved, W chromosome-specific genomic region of the African clawed frog Xenopus laevis
Source: PLoS Genet. 2023 Oct 4;19(10):e1010990. doi: 10.1371/journal.pgen.1010990 (PMC10578606; doi:10.1371/journal.pgen.1010990)
Supplement: S8 Data — (XLSX) [file pgen.1010990.s025.xlsx]

## Sheet: Sheet1
MF1
Transcript_ID	baseMean	log2FoldChange	lfcSE	stat	pvalue	padj
XBXL10_1g10089	321.606	0.789275	0.753494	1.04749	0.294875	0.999861
XBXL10_1g10668	0	NA	NA	NA	NA	NA
XBXL10_1g10675	3.33937	1.4649	3.17469	0.46143	0.64449	0.999861
XBXL10_1g10758	33.1397	0.608736	1.71425	0.355103	NA	NA
XBXL10_1g10760	0	NA	NA	NA	NA	NA
XBXL10_1g11002	40.7987	-0.5267	0.727975	-0.723515	0.469364	0.999861
XBXL10_1g13205	11.7428	2.012	1.78281	1.12856	0.259085	0.999861
XBXL10_1g13810	1301.68	0.494076	0.613127	0.80583	0.420341	0.999861
XBXL10_1g15286	98.9328	-0.185146	0.689497	-0.268523	0.788297	0.999861
XBXL10_1g15724	0	NA	NA	NA	NA	NA
XBXL10_1g1634	0	NA	NA	NA	NA	NA
XBXL10_1g19698	107.923	0.718028	0.558242	1.28623	0.198363	0.999861
XBXL10_1g2070	37.5428	0.442511	1.5307	0.28909	0.772513	0.999861
XBXL10_1g2154	85.2979	0.832845	0.685416	1.2151	0.22433	0.999861
XBXL10_1g22028	52.0373	0.272558	0.943788	0.288792	0.772741	0.999861
XBXL10_1g22534	10.4498	-0.310309	1.56332	-0.198494	0.842659	0.999861
XBXL10_1g22535	9.41068	1.26508	1.82437	0.693434	0.488037	0.999861
XBXL10_1g23152	0.889025	2.7334	4.0312	0.678061	0.497733	0.999861
XBXL10_1g24241	0	NA	NA	NA	NA	NA
XBXL10_1g24554	92.9953	0.61022	0.905728	0.673734	0.50048	0.999861
XBXL10_1g25046	0	NA	NA	NA	NA	NA
XBXL10_1g25047	23.8309	-2.17707	1.40839	-1.54579	0.122155	0.999861
XBXL10_1g25243	5.51392	-1.39232	2.19649	-0.633886	0.526155	0.999861
XBXL10_1g26060	0.304218	0.996788	4.08045	0.244284	0.807011	0.999861
XBXL10_1g26280	13.6156	0.177067	2.04432	0.0866139	0.930978	0.999861
XBXL10_1g27265	2376.86	0.198497	0.350313	0.566628	0.570967	0.999861
XBXL10_1g27310	84.2684	0.719451	0.663762	1.0839	0.27841	0.999861
XBXL10_1g29076	2885.89	0.220999	0.377642	0.585207	0.558408	0.999861
XBXL10_1g29128	41.9724	-0.428248	0.791468	-0.541081	0.588452	0.999861
XBXL10_1g29226	510.224	-0.518399	0.698377	-0.742291	0.457911	0.999861
XBXL10_1g30057	27.2191	-0.267977	0.72838	-0.367908	0.712942	0.999861
XBXL10_1g30252	160.27	-0.362852	0.513844	-0.706152	0.480094	0.999861
XBXL10_1g30377	1.28006	0.0169923	3.8678	0.00439327	0.996495	0.999861
XBXL10_1g31301	96.8143	0.51265	0.678158	0.755945	0.449682	0.999861
XBXL10_1g3211	155.623	0.164898	0.62359	0.264433	0.791446	0.999861
XBXL10_1g32392	12.8873	1.73511	1.14191	1.51948	0.128642	0.999861
XBXL10_1g32546	76.3365	-0.0817151	0.807171	-0.101236	0.919363	0.999861
XBXL10_1g33473	35.8155	-0.0235752	1.20471	-0.0195692	0.984387	0.999861
XBXL10_1g34625	252.874	-0.095751	0.580895	-0.164834	0.869075	0.999861
XBXL10_1g34871	154.296	1.12488	0.8897	1.26434	0.206109	0.999861
XBXL10_1g35158	2.4671	2.44184	2.93232	0.832734	0.404995	0.999861
XBXL10_1g35876	988.862	0.518819	0.464346	1.11731	0.263862	0.999861
XBXL10_1g3639	11.5063	-0.14125	1.85264	-0.0762422	0.939226	0.999861
XBXL10_1g37293	846.228	0.34913	0.567655	0.615039	0.538529	0.999861
XBXL10_1g37486	1019.16	0.347696	0.931051	0.373445	0.708817	0.999861
XBXL10_1g37811	1.01942	-1.04134	3.86567	-0.269382	0.787636	0.999861
XBXL10_1g3800	87.7342	0.117448	0.511419	0.229651	0.818363	0.999861
XBXL10_1g38013	4.88495	0.416973	2.97643	0.140092	NA	NA
XBXL10_1g38893	1.94156	2.49083	3.98519	0.625022	0.531957	0.999861
XBXL10_1g39443	136.272	-0.100873	0.730459	-0.138095	0.890165	0.999861
XBXL10_1g39526	10.2634	6.28016	2.54074	2.47178	0.0134442	0.999861
XBXL10_1g40425	1.58371	-5.14591	3.83822	-1.3407	0.180017	0.999861
XBXL10_1g41173	153.163	0.120918	0.687387	0.17591	0.860365	0.999861
XBXL10_1g42158	16.3025	0.453514	1.67802	0.270267	0.786955	0.999861
XBXL10_1g42662	22.2985	1.18689	1.55907	0.761282	0.446489	0.999861
XBXL10_1g42722	36.6836	-0.123785	1.29792	-0.0953722	0.924019	0.999861
XBXL10_1g43291	0.312765	1.40836	4.07659	0.345474	0.729738	0.999861
XBXL10_1g43880	90.6818	-0.554124	0.676615	-0.818964	0.412807	0.999861
XBXL10_1g4460	4.00309	3.56298	3.23698	1.10071	0.271023	0.999861
XBXL10_1g4848	0	NA	NA	NA	NA	NA
XBXL10_1g4928	42.4937	-0.666113	0.75543	-0.881768	0.377902	0.999861
XBXL10_1g5748	24.8909	-0.0102142	0.734446	-0.0139074	0.988904	0.999861
XBXL10_1g605	132.858	-0.0617555	0.500707	-0.123337	0.901841	0.999861
XBXL10_1g6054	1934.12	0.802127	0.788619	1.01713	0.309092	0.999861
XBXL10_1g6566	23.0216	-0.37108	1.17261	-0.316457	0.751656	0.999861
XBXL10_1g7278	255.172	0.596137	0.595403	1.00123	0.316714	0.999861
XBXL10_1g7999	0	NA	NA	NA	NA	NA
XBXL10_1g8007	14.7547	0.176455	1.61855	0.10902	0.913186	0.999861
XBXL10_1g8117	49.5386	8.55673	3.64581	2.34701	0.0189249	0.999861
XBXL10_1g8118	1.63554	1.42786	3.93195	0.363143	0.716498	0.999861
XBXL10_1g815	28.224	-0.766106	1.11616	-0.686374	0.492477	0.999861
XBXL10_1g8430	79.0398	1.38162	0.862287	1.60227	0.109095	0.999861
XBXL10_1g8966	5.43561	5.36759	2.57326	2.08591	0.036987	0.999861
XBXL10_1g9274	52.9969	0.659508	0.736879	0.895001	0.370786	0.999861
MF2
Transcript_ID	baseMean	log2FoldChange	lfcSE	stat	pvalue	padj
XBXL10_1g10089	423.985	0.441836	0.439696	1.00487	0.314961	0.979554
XBXL10_1g10668	0.266687	-0.309769	3.64969	-0.0848754	0.93236	NA
XBXL10_1g10675	3.39622	-0.055005	2.00342	-0.0274556	0.978096	0.99869
XBXL10_1g10758	25.4233	-3.80868	3.34822	-1.13752	0.25532	0.97244
XBXL10_1g10760	32.667	-0.344243	1.30726	-0.263331	0.792295	0.99869
XBXL10_1g11002	32.6328	0.779856	0.7643	1.02035	0.307561	0.979554
XBXL10_1g13205	1.41198	-4.35622	3.47965	-1.25191	0.210602	0.96909
XBXL10_1g13810	1173.14	-0.134574	0.629789	-0.21368	0.830796	0.99869
XBXL10_1g15286	77.0782	-0.142352	0.651908	-0.218362	0.827147	0.99869
XBXL10_1g15724	0	NA	NA	NA	NA	NA
XBXL10_1g1634	2.79183	0.0170457	1.77548	0.00960061	0.99234	0.999307
XBXL10_1g19698	103.611	0.152561	0.428074	0.35639	0.721549	0.99869
XBXL10_1g2070	20.8973	-2.083	1.41159	-1.47564	0.140041	0.955893
XBXL10_1g2154	66.4356	0.173415	0.36363	0.476901	0.633432	0.99869
XBXL10_1g22028	80.3641	0.364682	0.786231	0.463836	0.642765	0.99869
XBXL10_1g22534	10.3779	1.34307	1.19441	1.12446	0.260818	0.973527
XBXL10_1g22535	5.96192	0.768256	1.62948	0.471472	0.637304	0.99869
XBXL10_1g23152	8.78355	0.078978	1.91772	0.0411834	0.96715	0.99869
XBXL10_1g24241	1.49059	0.547148	2.63677	0.207507	0.835614	0.99869
XBXL10_1g24554	151.905	-0.116609	1.60931	-0.0724591	0.942237	0.99869
XBXL10_1g25046	1.05691	3.28796	3.56913	0.921223	0.356934	NA
XBXL10_1g25047	11.8983	-0.351811	0.939205	-0.374584	0.70797	0.99869
XBXL10_1g25243	13.769	0.266794	0.853275	0.31267	0.754531	0.99869
XBXL10_1g26060	0	NA	NA	NA	NA	NA
XBXL10_1g26280	30.5515	-1.02344	1.00284	-1.02055	0.307467	0.979554
XBXL10_1g27265	2459.6	-0.0727216	0.264168	-0.275285	0.783097	0.99869
XBXL10_1g27310	58.8668	0.475594	0.591047	0.804664	0.421014	0.992198
XBXL10_1g29076	3007.98	0.150418	0.276307	0.544385	0.586176	0.997634
XBXL10_1g29128	14.419	0.330285	0.842368	0.392091	0.694991	0.99869
XBXL10_1g29226	660.906	-0.356861	0.300723	-1.18668	0.235354	0.96909
XBXL10_1g30057	47.9121	0.0571514	0.628122	0.0909877	0.927502	0.99869
XBXL10_1g30252	308.435	0.602912	0.371134	1.62451	0.104267	0.933908
XBXL10_1g30377	12.279	6.81063	3.5369	1.92559	NA	NA
XBXL10_1g31301	230.128	0.147663	0.406494	0.363261	0.71641	0.99869
XBXL10_1g3211	145.419	0.218656	0.507698	0.430682	0.6667	0.99869
XBXL10_1g32392	40.918	0.0747464	0.598068	0.12498	0.90054	0.99869
XBXL10_1g32546	93.1599	0.361666	0.622377	0.581104	0.56117	0.997634
XBXL10_1g33473	26.2958	-0.322691	0.862883	-0.373968	0.708428	0.99869
XBXL10_1g34625	304.995	0.459623	0.496445	0.925829	0.354535	0.981653
XBXL10_1g34871	194.315	1.13927	0.515957	2.20808	0.0272387	0.739376
XBXL10_1g35158	0.159744	0.652007	3.64969	0.178647	0.858215	NA
XBXL10_1g35876	1346.02	0.539614	0.481546	1.12059	0.262464	0.973527
XBXL10_1g3639	18.9609	1.10133	1.06921	1.03005	0.302988	0.979554
XBXL10_1g37293	1683.83	0.942953	0.478113	1.97224	0.0485823	0.850301
XBXL10_1g37486	126.303	-0.437054	0.655603	-0.666645	0.504999	0.997634
XBXL10_1g37811	0.317072	1.65214	3.63465	0.454551	0.649432	NA
XBXL10_1g3800	58.7344	0.0885737	0.536823	0.164996	0.868947	0.99869
XBXL10_1g38013	1.96519	-2.50783	2.76347	-0.907496	0.364145	0.981812
XBXL10_1g38893	0.465261	2.05248	3.61612	0.56759	0.570313	NA
XBXL10_1g39443	92.092	-0.163564	0.519138	-0.315068	0.75271	0.99869
XBXL10_1g39526	25.8941	0.474446	1.41776	0.334645	0.737893	0.99869
XBXL10_1g40425	13.3674	0.389088	1.12819	0.344877	0.730187	0.99869
XBXL10_1g41173	207.584	0.314014	0.310078	1.01269	0.311208	0.979554
XBXL10_1g42158	17.0313	1.1195	0.74994	1.49278	0.135494	0.953733
XBXL10_1g42662	41.5945	-0.100569	1.01513	-0.0990703	0.921082	0.99869
XBXL10_1g42722	32.5109	1.49558	1.09121	1.37057	0.170508	0.963215
XBXL10_1g43291	3.24959	0.0346974	2.22538	0.0155917	0.98756	0.998789
XBXL10_1g43880	109.745	0.369084	0.454321	0.812386	0.41657	0.992198
XBXL10_1g4460	4.08481	-3.74538	2.12836	-1.75975	0.0784499	0.907711
XBXL10_1g4848	0.108614	-0.886839	3.64969	-0.24299	0.808013	NA
XBXL10_1g4928	34.2088	0.836602	0.55973	1.49465	0.135005	0.953733
XBXL10_1g5748	14.4235	-1.07883	1.0353	-1.04205	0.29739	0.979554
XBXL10_1g605	167.78	0.0780471	0.424877	0.183693	0.854254	0.99869
XBXL10_1g6054	2917.92	0.130096	0.48189	0.269971	0.787183	0.99869
XBXL10_1g6566	7.99418	-1.22371	1.24311	-0.984398	0.32492	0.979554
XBXL10_1g7278	405.87	0.288542	0.47731	0.604517	0.5455	0.997634
XBXL10_1g7999	0	NA	NA	NA	NA	NA
XBXL10_1g8007	50.4342	-0.348372	1.74826	-0.199268	0.842053	0.99869
XBXL10_1g8117	19.6213	-5.04225	3.37599	-1.49356	0.13529	0.953733
XBXL10_1g8118	15.6644	-2.32064	1.15151	-2.0153	0.043873	0.838835
XBXL10_1g815	21.4457	-0.808651	0.864332	-0.935579	0.34949	0.980932
XBXL10_1g8430	84.5101	0.416199	0.511559	0.81359	0.41588	0.992198
XBXL10_1g8966	1.06553	3.31452	3.56849	0.92883	0.352977	0.981653
XBXL10_1g9274	56.4664	-0.141037	0.764814	-0.184406	0.853695	0.99869
MF3
Transcript_ID	baseMean	log2FoldChange	lfcSE	stat	pvalue	padj
XBXL10_1g10089	341.945	-0.0394698	0.347778	-0.113491	0.909641	0.99465
XBXL10_1g10668	0	NA	NA	NA	NA	NA
XBXL10_1g10675	6.75622	0.294593	1.33245	0.221092	0.825021	0.989308
XBXL10_1g10758	46.257	-2.31169	2.06772	-1.11799	0.263571	0.915398
XBXL10_1g10760	2.15316	0.307117	2.90966	0.105551	NA	NA
XBXL10_1g11002	29.0069	-0.81985	0.593737	-1.38083	0.167331	0.87984
XBXL10_1g13205	4.19017	-3.96518	1.74809	-2.26829	0.0233117	0.633254
XBXL10_1g13810	1014.09	-0.756674	0.454297	-1.66559	NA	NA
XBXL10_1g15286	83.6973	-0.836143	0.526207	-1.589	0.11206	0.852143
XBXL10_1g15724	0	NA	NA	NA	NA	NA
XBXL10_1g1634	2.136	-0.020975	1.98302	-0.0105773	0.991561	0.998274
XBXL10_1g19698	110.605	0.0950193	0.37746	0.251733	0.801247	0.987112
XBXL10_1g2070	17.7285	-1.99982	0.704535	-2.8385	0.00453261	0.383769
XBXL10_1g2154	63.3701	0.0688904	0.351652	0.195905	0.844684	0.991325
XBXL10_1g22028	47.5571	-0.320083	0.428564	-0.746874	0.455139	0.95104
XBXL10_1g22534	12.6384	0.941613	0.734581	1.28184	0.1999	0.895428
XBXL10_1g22535	7.18173	-2.21171	1.07954	-2.04876	0.0404858	0.706079
XBXL10_1g23152	2.73184	0.648597	1.58402	0.409462	0.6822	0.97664
XBXL10_1g24241	2.4952	-1.67786	1.63302	-1.02746	0.304203	0.923433
XBXL10_1g24554	110.708	-0.270523	0.490561	-0.551457	0.581321	0.966199
XBXL10_1g25046	0	NA	NA	NA	NA	NA
XBXL10_1g25047	11.0792	0.249242	0.721592	0.345406	0.729789	0.979996
XBXL10_1g25243	17.0564	-0.810258	0.933764	-0.867734	0.38554	0.940504
XBXL10_1g26060	1.14581	-0.703398	2.67592	-0.262862	0.792657	0.985056
XBXL10_1g26280	36.7689	-0.1402	0.896733	-0.156345	0.875761	0.994072
XBXL10_1g27265	2920.45	-0.0536563	0.183463	-0.292464	0.769932	0.983255
XBXL10_1g27310	43.5425	-0.264981	0.445177	-0.595227	0.551692	0.961239
XBXL10_1g29076	3039.51	-0.138641	0.176037	-0.787568	0.430949	0.94757
XBXL10_1g29128	17.7989	0.407698	0.62113	0.656381	0.511579	0.9569
XBXL10_1g29226	347.963	0.256031	0.285579	0.896532	0.369968	0.937939
XBXL10_1g30057	46.8041	-0.206098	0.355893	-0.579101	0.562521	0.963767
XBXL10_1g30252	266.187	-0.382529	0.28967	-1.32057	0.186645	0.886324
XBXL10_1g30377	3.78777	1.31801	1.90155	0.693126	0.488231	0.953724
XBXL10_1g31301	211.042	0.164602	0.223537	0.736351	0.461517	0.951333
XBXL10_1g3211	153.007	0.0134354	0.317786	0.0422779	0.966277	0.996276
XBXL10_1g32392	31.3226	0.143657	0.386603	0.371587	0.7102	0.978658
XBXL10_1g32546	89.0387	-0.676871	0.443864	-1.52495	0.127271	0.85865
XBXL10_1g33473	32.1268	0.108778	0.41392	0.262799	0.792705	0.985056
XBXL10_1g34625	309.831	-0.852156	0.447742	-1.90323	0.0570104	0.771954
XBXL10_1g34871	163.926	0.0612149	0.315949	0.193749	0.846372	0.991325
XBXL10_1g35158	3.73982	-2.65472	1.32259	-2.00721	0.0447275	0.734019
XBXL10_1g35876	700.204	0.0375289	0.200108	0.187543	0.851235	0.992649
XBXL10_1g3639	29.8094	0.013067	0.592714	0.022046	0.982411	0.997019
XBXL10_1g37293	946.602	0.107609	0.290098	0.370939	0.710683	0.978658
XBXL10_1g37486	125.133	-0.547367	0.38834	-1.40951	0.158686	0.877168
XBXL10_1g37811	0.588349	-0.205057	2.82389	-0.0726152	0.942112	NA
XBXL10_1g3800	78.3707	-0.117159	0.419383	-0.279361	0.779968	0.984123
XBXL10_1g38013	9.6549	-1.32236	1.0131	-1.30526	0.191803	0.889962
XBXL10_1g38893	0.100505	-0.593357	3.11654	-0.19039	0.849004	NA
XBXL10_1g39443	98.5448	-0.262463	0.361786	-0.725465	0.468167	0.951333
XBXL10_1g39526	21.0415	0.395649	0.746816	0.529782	0.596263	0.96691
XBXL10_1g40425	6.75573	-1.07599	1.16681	-0.922163	0.356443	0.936465
XBXL10_1g41173	168.385	-0.0108161	0.19747	-0.0547732	0.956319	0.996039
XBXL10_1g42158	13.1739	0.248195	0.706567	0.351269	0.725387	0.979251
XBXL10_1g42662	43.8197	-0.0406148	0.430768	-0.0942846	0.924883	0.995325
XBXL10_1g42722	28.2788	-0.392533	0.475437	-0.825626	0.409017	0.944597
XBXL10_1g43291	5.17808	-1.18524	1.0624	-1.11563	0.264582	0.915398
XBXL10_1g43880	95.1932	0.353021	0.275027	1.28358	0.199287	0.895428
XBXL10_1g4460	6.99385	1.74018	1.11231	1.56447	0.117708	0.853976
XBXL10_1g4848	0.358315	0.75197	3.09097	0.243279	0.807789	NA
XBXL10_1g4928	23.9513	-1.24755	0.638577	-1.95364	0.0507443	0.754306
XBXL10_1g5748	22.5023	-0.736247	0.630189	-1.16829	0.242688	0.907626
XBXL10_1g605	152.19	0.273552	0.220904	1.23833	0.215594	0.900434
XBXL10_1g6054	3268.74	-0.352347	0.22167	-1.58951	0.111945	0.852143
XBXL10_1g6566	13.1243	-0.266649	0.814462	-0.327392	0.743371	0.981232
XBXL10_1g7278	291.03	0.138331	0.343468	0.402748	0.687133	0.977429
XBXL10_1g7999	0	NA	NA	NA	NA	NA
XBXL10_1g8007	34.0106	-0.281265	0.536993	-0.523779	0.600433	0.967404
XBXL10_1g8117	24.4872	-2.80743	2.22459	-1.262	0.206949	0.897766
XBXL10_1g8118	0.551151	-2.60868	3.06115	-0.852189	0.394109	NA
XBXL10_1g815	41.9127	0.162803	0.468361	0.347601	0.72814	0.979467
XBXL10_1g8430	80.6567	-0.547286	0.362658	-1.50909	0.131275	0.861457
XBXL10_1g8966	2.60366	-1.53875	1.82243	-0.844342	0.398478	0.942519
XBXL10_1g9274	53.6488	-0.789627	0.657251	-1.20141	0.229593	0.905264
wtko_STAR_DeSeq2_dmw
Transcript_ID	baseMean	log2FoldChange	lfcSE	stat	pvalue	padj
XBXL10_1g10089	417.534	0.354338	0.366716	0.966246	0.333921	0.997716
XBXL10_1g10668	1.09807	3.43801	2.88582	1.19135	0.233517	NA
XBXL10_1g10675	1.52663	1.27963	2.92035	0.438176	NA	NA
XBXL10_1g10758	3.98201	2.77362	1.12592	2.46342	0.0137619	0.686412
XBXL10_1g10760	7.90568	-2.28926	2.90992	-0.786709	NA	NA
XBXL10_1g11002	29.856	-0.732918	0.542052	-1.35212	0.176338	0.973882
XBXL10_1g13205	4.76934	0.845414	1.43865	0.587644	0.556771	0.997912
XBXL10_1g13810	883.569	-1.32714	0.68431	-1.93938	NA	NA
XBXL10_1g15286	157.298	-1.31782	0.627403	-2.10043	NA	NA
XBXL10_1g15724	0	NA	NA	NA	NA	NA
XBXL10_1g1634	0	NA	NA	NA	NA	NA
XBXL10_1g19698	87.2359	0.558536	0.451214	1.23785	0.21577	0.985625
XBXL10_1g2070	142.752	-1.31328	0.720296	-1.82324	0.0682666	0.905144
XBXL10_1g2154	90.2524	-0.0479319	0.396096	-0.121011	0.903683	0.998368
XBXL10_1g22028	73.3593	0.0208078	0.645651	0.0322277	0.97429	0.999498
XBXL10_1g22534	10.3619	0.17121	0.759655	0.225379	0.821685	0.99803
XBXL10_1g22535	1.89164	-0.412881	1.83298	-0.225252	0.821784	NA
XBXL10_1g23152	3.33217	1.17573	1.93722	0.606919	0.543904	0.997912
XBXL10_1g24241	0.663715	2.69007	2.69402	0.998532	0.318021	NA
XBXL10_1g24554	141.633	0.571075	0.474481	1.20358	0.228752	0.992875
XBXL10_1g25046	0.208516	0.119764	3.11654	0.0384285	0.969346	NA
XBXL10_1g25047	15.5717	-0.295187	0.935902	-0.315403	0.752456	0.997912
XBXL10_1g25243	13.8683	0.247157	0.971585	0.254385	0.799198	0.997912
XBXL10_1g26060	0.584045	2.49471	3.04697	0.81875	0.412929	NA
XBXL10_1g26280	33.9022	0.131174	0.753674	0.174046	0.861829	0.99803
XBXL10_1g27265	2524.79	0.128367	0.240026	0.534803	0.592786	0.997912
XBXL10_1g27310	44.7932	0.432253	0.541005	0.798981	0.424302	0.997912
XBXL10_1g29076	3280.71	0.283941	0.213743	1.32842	0.184038	0.974873
XBXL10_1g29128	17.4593	-0.0499708	0.612672	-0.0815621	0.934995	0.999498
XBXL10_1g29226	414.128	-0.418182	0.308444	-1.35578	0.175169	0.973882
XBXL10_1g30057	58.3761	0.498116	0.555283	0.897048	0.369694	0.997716
XBXL10_1g30252	414.611	0.51206	0.368174	1.39081	0.164283	0.970035
XBXL10_1g30377	1.52361	3.89717	3.01984	1.29052	0.19687	NA
XBXL10_1g31301	157.101	0.558505	0.472413	1.18224	0.237111	0.994096
XBXL10_1g3211	114.954	0.196459	0.445685	0.440802	0.659356	0.997912
XBXL10_1g32392	38.484	1.03691	0.80541	1.28743	0.197943	0.982651
XBXL10_1g32546	95.6885	0.295072	0.552091	0.534464	0.593021	0.997912
XBXL10_1g33473	36.6258	0.438477	0.556192	0.788356	0.430489	0.997912
XBXL10_1g34625	304.901	-0.871187	0.486209	-1.7918	0.0731658	0.909091
XBXL10_1g34871	167.05	0.672733	0.431136	1.56037	0.118672	0.951843
XBXL10_1g35158	0.185452	-1.32291	3.11654	-0.424482	0.671214	NA
XBXL10_1g35876	1125.97	0.342798	0.236678	1.44837	0.147513	0.962305
XBXL10_1g3639	26.827	-0.073585	0.896931	-0.0820409	0.934614	0.999498
XBXL10_1g37293	1334.79	0.434375	0.301915	1.43873	0.150226	0.962305
XBXL10_1g37486	83.457	0.0632922	0.465492	0.135968	0.891846	0.99803
XBXL10_1g37811	0.735239	0.107274	2.10112	0.0510556	0.959281	NA
XBXL10_1g3800	58.7372	0.114475	0.380017	0.301238	0.763233	0.997912
XBXL10_1g38013	2.84795	0.331148	2.32225	0.142598	0.886608	0.99803
XBXL10_1g38893	1.04026	2.76547	3.02929	0.912912	0.361289	NA
XBXL10_1g39443	115.827	1.06692	0.454516	2.34738	0.0189062	0.735335
XBXL10_1g39526	22.1483	-0.893474	1.03974	-0.859328	0.39016	0.997912
XBXL10_1g40425	10.0008	-0.603606	1.1158	-0.540964	0.588532	0.997912
XBXL10_1g41173	157.484	0.647636	0.3404	1.90257	0.0570961	0.887874
XBXL10_1g42158	25.6721	1.03063	0.771386	1.33608	0.181524	0.974873
XBXL10_1g42662	29.9109	1.26224	0.70542	1.78934	0.0735597	0.909091
XBXL10_1g42722	36.9165	-0.121861	0.751985	-0.162052	0.871265	0.99803
XBXL10_1g43291	2.96955	-2.30762	1.89677	-1.2166	0.223757	0.99174
XBXL10_1g43880	116.731	-0.0828741	0.315375	-0.26278	0.79272	0.997912
XBXL10_1g4460	3.65329	0.308575	2.25867	0.136618	0.891333	0.99803
XBXL10_1g4848	0.656764	-1.80697	3.06233	-0.590063	0.555148	NA
XBXL10_1g4928	49.8826	0.701638	0.566665	1.23819	0.215646	0.985625
XBXL10_1g5748	15.1163	2.12805	0.724669	2.93658	0.00331852	0.454617
XBXL10_1g605	227.023	0.260798	0.259974	1.00317	0.31578	0.997716
XBXL10_1g6054	4242.36	0.166357	0.469973	0.353972	0.72336	0.997912
XBXL10_1g6566	20.0166	-1.01594	1.25125	-0.811943	NA	NA
XBXL10_1g7278	402.179	0.76575	0.331518	2.30983	0.0208976	0.750132
XBXL10_1g7999	0	NA	NA	NA	NA	NA
XBXL10_1g8007	23.8599	-0.38304	0.880322	-0.435114	0.66348	0.997912
XBXL10_1g8117	5.23758	5.695	1.60758	3.5426	0.00039621	0.177673
XBXL10_1g8118	9.74368	-0.254284	1.92464	-0.13212	0.894889	0.99803
XBXL10_1g815	48.3016	0.549489	0.509468	1.07856	0.280786	0.994997
XBXL10_1g8430	74.943	0.102532	0.298658	0.343309	0.731366	0.997912
XBXL10_1g8966	2.33227	0.154989	2.04268	0.0758752	0.939518	0.999498
XBXL10_1g9274	88.7484	-2.09853	0.714568	-2.93678	NA	NA
wtko_STAR_DeSeq2_scanw
Transcript_ID	baseMean	log2FoldChange	lfcSE	stat	pvalue	padj
XBXL10_1g10089	331.21	0.128978	0.461545	0.279448	0.779901	0.999054
XBXL10_1g10668	0	NA	NA	NA	NA	NA
XBXL10_1g10675	4.01019	-0.50366	1.21367	-0.414988	0.678151	0.999054
XBXL10_1g10758	33.3869	-1.913	1.10522	-1.73088	NA	NA
XBXL10_1g10760	0	NA	NA	NA	NA	NA
XBXL10_1g11002	36.6359	-0.693188	0.520957	-1.33061	0.183319	0.999054
XBXL10_1g13205	5.10655	-1.79251	1.4104	-1.27092	0.203756	0.999054
XBXL10_1g13810	660.941	-0.490406	0.43575	-1.12543	0.260408	0.999054
XBXL10_1g15286	77.3982	-0.9527	0.550957	-1.72917	0.0837785	0.999054
XBXL10_1g15724	0	NA	NA	NA	NA	NA
XBXL10_1g1634	1.67877	-1.54466	2.30113	-0.671261	0.502054	0.999054
XBXL10_1g19698	115.237	-0.175978	0.29776	-0.591006	0.554516	0.999054
XBXL10_1g2070	27.3187	1.00773	0.794739	1.268	0.204799	0.999054
XBXL10_1g2154	80.1417	-0.231854	0.390965	-0.593029	0.553162	0.999054
XBXL10_1g22028	60.3069	-0.395314	0.450834	-0.876849	0.380568	0.999054
XBXL10_1g22534	10.7575	-0.841244	0.764883	-1.09983	0.271405	0.999054
XBXL10_1g22535	8.32231	0.184135	1.09826	0.167661	0.86685	0.999054
XBXL10_1g23152	4.98043	1.67606	1.66951	1.00392	0.315418	0.999054
XBXL10_1g24241	5.5684	3.74333	1.49432	2.50503	0.012244	0.902656
XBXL10_1g24554	196.136	0.428699	0.430394	0.996062	0.31922	0.999054
XBXL10_1g25046	0	NA	NA	NA	NA	NA
XBXL10_1g25047	29.5522	-0.141563	0.559478	-0.253027	0.800248	0.999054
XBXL10_1g25243	18.66	-0.217139	0.55049	-0.394447	0.693251	0.999054
XBXL10_1g26060	1.46865	-0.55598	2.77548	-0.200319	0.841231	0.999054
XBXL10_1g26280	59.8736	0.44252	0.499285	0.886306	0.375452	0.999054
XBXL10_1g27265	4072.85	0.256184	0.23113	1.1084	0.26769	0.999054
XBXL10_1g27310	31.0728	-0.366863	0.565891	-0.648292	0.516796	0.999054
XBXL10_1g29076	4270.35	0.211583	0.231339	0.914601	0.360401	0.999054
XBXL10_1g29128	22.129	-0.414552	0.59289	-0.699205	0.484424	0.999054
XBXL10_1g29226	477.423	0.101679	0.238716	0.425941	0.670151	0.999054
XBXL10_1g30057	92.1323	0.704739	0.329892	2.13627	0.0326572	0.999054
XBXL10_1g30252	494.476	0.319295	0.307906	1.03699	0.299742	0.999054
XBXL10_1g30377	1.88295	-3.21193	2.02326	-1.5875	0.112399	0.999054
XBXL10_1g31301	264.575	0.216853	0.265491	0.816799	0.414043	0.999054
XBXL10_1g3211	154.797	-0.284042	0.37307	-0.761365	0.446439	0.999054
XBXL10_1g32392	65.6489	0.857295	0.43132	1.98761	0.046855	0.999054
XBXL10_1g32546	156.269	-0.0308232	0.369093	-0.0835108	0.933445	0.999054
XBXL10_1g33473	43.6851	0.585318	0.529924	1.10453	0.269362	0.999054
XBXL10_1g34625	375.848	0.0208445	0.33291	0.0626131	0.950075	0.999054
XBXL10_1g34871	271.958	-0.0378985	0.29603	-0.128022	0.898131	0.999054
XBXL10_1g35158	4.715	3.95848	1.95036	2.02961	0.0423959	0.999054
XBXL10_1g35876	857.093	-0.121389	0.312201	-0.388816	0.697412	0.999054
XBXL10_1g3639	56.4795	-0.270925	0.362823	-0.746714	0.455237	0.999054
XBXL10_1g37293	975.579	-0.0379944	0.398652	-0.0953071	0.924071	0.999054
XBXL10_1g37486	227.769	-1.14227	0.506817	-2.25381	0.0242082	0.999054
XBXL10_1g37811	0.643086	2.65209	3.27972	0.808633	0.418726	0.999054
XBXL10_1g3800	97.4768	-0.757464	0.330289	-2.29333	0.0218288	0.999054
XBXL10_1g38013	14.0332	0.805309	1.16101	0.693631	0.487914	0.999054
XBXL10_1g38893	2.14164	-4.09937	2.09948	-1.95257	0.0508711	0.999054
XBXL10_1g39443	94.894	-0.0142133	0.465219	-0.0305519	0.975627	0.999139
XBXL10_1g39526	29.4048	1.00497	0.763615	1.31607	0.18815	0.999054
XBXL10_1g40425	17.353	-0.45818	0.871585	-0.525686	0.599106	0.999054
XBXL10_1g41173	233.296	-0.0402657	0.252342	-0.159568	0.873222	0.999054
XBXL10_1g42158	18.6395	1.01363	0.945172	1.07243	0.283526	0.999054
XBXL10_1g42662	54.0366	-0.435394	0.511521	-0.851174	0.394672	0.999054
XBXL10_1g42722	44.7988	0.542106	0.616216	0.879735	0.379003	0.999054
XBXL10_1g43291	7.56425	0.677332	1.14351	0.592328	0.553631	0.999054
XBXL10_1g43880	144.584	-0.11434	0.313442	-0.364789	0.715269	0.999054
XBXL10_1g4460	4.45519	-0.5806	1.42945	-0.40617	0.684618	0.999054
XBXL10_1g4848	0.527302	-2.74127	3.26243	-0.840256	0.400765	0.999054
XBXL10_1g4928	20.9816	-0.0657414	0.818247	-0.0803442	0.935964	0.999054
XBXL10_1g5748	31.3247	-1.68724	0.707811	-2.38375	0.0171372	0.999054
XBXL10_1g605	296.634	0.175652	0.257676	0.681679	0.495442	0.999054
XBXL10_1g6054	2764.91	-0.6877	0.364436	-1.88703	0.0591566	0.999054
XBXL10_1g6566	14.7689	-0.392209	0.700534	-0.559871	0.575568	0.999054
XBXL10_1g7278	298.714	0.0802976	0.531928	0.150956	0.880011	0.999054
XBXL10_1g7999	0	NA	NA	NA	NA	NA
XBXL10_1g8007	67.1435	-0.140959	0.603353	-0.233626	0.815275	0.999054
XBXL10_1g8117	44.5054	-0.49099	1.5	-0.327326	0.743421	0.999054
XBXL10_1g8118	1.4606	3.83662	3.14643	1.21936	0.222709	0.999054
XBXL10_1g815	95.8175	-0.377708	0.321897	-1.17338	0.240643	0.999054
XBXL10_1g8430	77.2864	-0.188246	0.454406	-0.414268	0.678678	0.999054
XBXL10_1g8966	3.44747	-4.80611	1.88351	-2.55167	0.0107208	0.879017
XBXL10_1g9274	85.5783	-0.696926	0.363256	-1.91855	0.0550409	0.999054
wtko_STAR_DeSeq2_ccdc69w
Transcript_ID	baseMean	log2FoldChange	lfcSE	stat	pvalue	padj
XBXL10_1g10089	198.89	-0.555296	0.583808	-0.951163	0.341522	0.804245
XBXL10_1g10668	0	NA	NA	NA	NA	NA
XBXL10_1g10675	4.85437	1.67751	2.08668	0.803913	0.421447	NA
XBXL10_1g10758	22.9262	-0.55804	1.89185	-0.29497	0.768017	0.956709
XBXL10_1g10760	0	NA	NA	NA	NA	NA
XBXL10_1g11002	28.0638	-2.12446	1.07274	-1.98039	0.0476592	0.452392
XBXL10_1g13205	15.35	2.06739	2.06695	1.00021	0.317207	0.792502
XBXL10_1g13810	2163.32	0.985806	0.425729	2.31557	0.0205816	0.342188
XBXL10_1g15286	234.274	0.97165	0.447255	2.17247	0.02982	0.386009
XBXL10_1g15724	0	NA	NA	NA	NA	NA
XBXL10_1g1634	1.07904	2.71789	4.0218	0.675791	0.499174	NA
XBXL10_1g19698	156.384	0.970261	0.536259	1.80932	0.0704019	0.514869
XBXL10_1g2070	58.3972	0.798972	2.12289	0.376361	0.706649	0.940134
XBXL10_1g2154	80.602	0.345247	0.443312	0.77879	0.436103	0.849326
XBXL10_1g22028	70.333	0.414086	0.555884	0.744915	0.456323	0.857819
XBXL10_1g22534	11.2964	-0.630181	1.2608	-0.499825	0.617198	0.915933
XBXL10_1g22535	11.6588	1.26275	1.87759	0.672535	0.501243	0.877553
XBXL10_1g23152	3.10481	4.23205	2.96549	1.4271	0.153552	NA
XBXL10_1g24241	0.890115	2.43819	4.0276	0.60537	0.544934	NA
XBXL10_1g24554	146.428	0.998321	0.671393	1.48694	0.137031	0.635253
XBXL10_1g25046	0	NA	NA	NA	NA	NA
XBXL10_1g25047	27.4491	-2.53816	1.23243	-2.05948	0.0394485	0.422479
XBXL10_1g25243	8.61718	-0.801478	2.13198	-0.375931	0.706968	0.940134
XBXL10_1g26060	0.322757	1.04326	4.07651	0.255919	0.798014	NA
XBXL10_1g26280	42.7597	1.72827	1.00623	1.71756	0.0858763	0.544559
XBXL10_1g27265	2526.39	-0.112719	0.289801	-0.388953	0.697311	0.938311
XBXL10_1g27310	52.0483	-0.655945	0.694214	-0.944875	0.344723	0.806526
XBXL10_1g29076	3082.78	-0.0767117	0.311985	-0.245883	0.805773	0.965381
XBXL10_1g29128	35.6862	-1.33627	0.75108	-1.77913	0.0752185	0.523045
XBXL10_1g29226	843.093	0.0550895	0.4687	0.117537	0.906435	0.985037
XBXL10_1g30057	42.4419	0.161759	0.655599	0.246735	0.805113	0.965331
XBXL10_1g30252	256.796	0.125608	0.410196	0.306214	0.759442	0.954574
XBXL10_1g30377	1.41076	-0.260083	3.8626	-0.0673337	0.946316	NA
XBXL10_1g31301	160.609	1.00967	0.60181	1.67772	0.0934021	0.558751
XBXL10_1g3211	181.824	0.0205945	0.817808	0.0251826	NA	NA
XBXL10_1g32392	12.1322	1.28523	1.0952	1.17351	0.240589	0.740201
XBXL10_1g32546	108.51	0.151495	0.695946	0.217682	0.827677	0.970027
XBXL10_1g33473	45.9168	0.022804	0.705616	0.0323179	0.974219	0.996394
XBXL10_1g34625	512.416	0.788911	0.386455	2.04141	0.0412105	0.428963
XBXL10_1g34871	179.992	1.01191	0.573726	1.76375	0.0777733	0.528627
XBXL10_1g35158	0.204692	-2.18963	4.02351	-0.544207	0.586299	NA
XBXL10_1g35876	746.225	-0.444881	0.384798	-1.15614	0.247623	0.745971
XBXL10_1g3639	26.7744	0.976396	1.16265	0.839802	0.401019	0.83131
XBXL10_1g37293	589.954	-0.843466	0.478846	-1.76145	0.0781617	0.529243
XBXL10_1g37486	859.322	-0.439437	1.1507	-0.381885	0.702547	0.939213
XBXL10_1g37811	6.38567	1.96213	2.14293	0.91563	0.359861	0.814176
XBXL10_1g3800	93.1896	-0.206169	0.566635	-0.363847	0.715972	0.942521
XBXL10_1g38013	1.73878	-2.72069	3.5946	-0.756884	0.44912	NA
XBXL10_1g38893	0.108499	-1.72473	4.0531	-0.425533	0.670448	NA
XBXL10_1g39443	188.67	0.0979971	0.464905	0.21079	0.833051	0.97057
XBXL10_1g39526	5.15473	4.96638	3.11114	1.59632	0.110417	NA
XBXL10_1g40425	15.182	1.14216	1.64858	0.692816	0.488425	0.872615
XBXL10_1g41173	227.964	0.443381	0.401502	1.10431	0.26946	0.763451
XBXL10_1g42158	13.7274	-0.334654	1.60249	-0.208834	0.834578	0.970829
XBXL10_1g42662	34.342	1.51329	0.961829	1.57335	0.115638	0.60113
XBXL10_1g42722	49.842	0.0383502	1.15146	0.0333059	0.973431	0.996354
XBXL10_1g43291	0.407482	1.33083	4.0653	0.327363	0.743393	NA
XBXL10_1g43880	116.722	-0.492319	0.434443	-1.13322	0.257122	0.75292
XBXL10_1g4460	5.91812	3.80468	2.73548	1.39087	0.164266	0.666658
XBXL10_1g4848	0	NA	NA	NA	NA	NA
XBXL10_1g4928	54.451	-0.614893	0.686715	-0.895413	0.370567	0.819699
XBXL10_1g5748	23.1689	-0.633111	1.14914	-0.550941	0.581674	0.904701
XBXL10_1g605	146.114	-0.32306	0.434524	-0.74348	0.457191	0.858098
XBXL10_1g6054	2540.08	0.883474	0.396605	2.22759	0.0259076	0.370114
XBXL10_1g6566	30.1806	-0.279335	0.749297	-0.372796	0.7093	0.940661
XBXL10_1g7278	163.587	-0.710742	0.507586	-1.40024	0.161442	0.666353
XBXL10_1g7999	0	NA	NA	NA	NA	NA
XBXL10_1g8007	46.4247	1.73402	0.578333	2.99831	0.00271481	0.165881
XBXL10_1g8117	40.9842	7.96127	3.17746	2.50555	0.0122262	0.282144
XBXL10_1g8118	7.67546	3.40869	2.57218	1.32521	0.1851	0.690429
XBXL10_1g815	81.0327	0.824391	0.763086	1.08034	0.279992	0.769618
XBXL10_1g8430	52.7786	0.308141	0.665554	0.462985	0.643375	0.924378
XBXL10_1g8966	0.445058	1.43986	4.06026	0.354623	0.722872	NA
XBXL10_1g9274	95.0719	1.26069	0.692591	1.82025	0.0687212	0.510827
