# Supplementary material for: Functional dissection and assembly of a small, newly evolved, W chromosome-specific genomic region of the African clawed frog Xenopus laevis
Source: PLoS Genet. 2023 Oct 4;19(10):e1010990. doi: 10.1371/journal.pgen.1010990 (PMC10578606; doi:10.1371/journal.pgen.1010990)
Supplement: S9 Data — (XLSX) [file pgen.1010990.s026.xlsx]

## Sheet: Sheet1
MF1
Transcript_ID	logFC	logCPM	PValue
gnl|XBXL10_1g40425|XBmRNA76025|	-2.23249	-1.83186	0.184842
gnl|XBXL10_1g41173|XBmRNA77706|	0.183379	3.2871	0.807399
gnl|XBXL10_1g3800|XBmRNA6943|	0.00375859	2.00358	1
gnl|XBXL10_1g8117|XBmRNA15358|	1.73658	1.65207	0.487619
gnl|XBXL10_1g2154|XBmRNA3956|	0.805044	1.10478	0.284933
gnl|XBXL10_1g38893|XBmRNA73412|	1.81878	-1.98726	0.481157
gnl|XBXL10_1g29128|XBmRNA54767|	-0.358422	0.690846	0.574359
gnl|XBXL10_1g13810|XBmRNA26237|	0.319696	5.43511	0.653615
gnl|XBXL10_1g26280|XBmRNA49114|	-0.151444	-1.24681	0.778686
gnl|XBXL10_1g6054|XBmRNA11308|	0.898959	5.25106	0.396733
gnl|XBXL10_1g25243|XBmRNA47115|	-0.377023	-0.037898	0.55711
gnl|XBXL10_1g35158|XBmRNA66382|	2.17883	-3.29535	0.680014
gnl|XBXL10_1g43291|XBmRNA81384|	6.46867	-2.12425	0.0293525
gnl|XBXL10_1g15286|XBmRNA28541|	-0.270502	3.56576	0.527129
gnl|XBXL10_1g3639|XBmRNA6639|	0.0495115	-0.0066869	1
gnl|XBXL10_1g37293|XBmRNA70387|	0.419351	4.63237	0.505592
gnl|XBXL10_1g11002|XBmRNA20680|	-0.454502	0.432549	0.468812
gnl|XBXL10_1g22028|XBmRNA40940|	0.190124	0.359155	0.9344
gnl|XBXL10_1g8118|XBmRNA15359|	2.93324	-3.09447	0.702103
gnl|XBXL10_1g30377|XBmRNA57226|	-0.44949	-3.51219	0.690382
gnl|XBXL10_1g24554|XBmRNA45907|	0.70329	1.03326	0.518064
gnl|XBXL10_1g39526|XBmRNA74501|	0.59043	0.0501	0.680713
gnl|XBXL10_1g33473|XBmRNA63167|	-0.0500544	0.266199	0.878654
gnl|XBXL10_1g37486|XBmRNA70768|	0.49258	5.0843	0.739635
gnl|XBXL10_1g26060|XBmRNA48766|	1.28734	-4.3802	1
gnl|XBXL10_1g19698|XBmRNA36438|	0.665926	1.39104	0.329807
gnl|XBXL10_1g3211|XBmRNA5818|	0.315787	1.12757	0.733668
gnl|XBXL10_1g25047|XBmRNA46727|	-2.14645	-0.831622	0.0713103
gnl|XBXL10_1g7278|XBmRNA13700|	0.505098	2.66609	0.428104
gnl|XBXL10_1g10675|XBmRNA20057|	0.390015	-2.66644	1
gnl|XBXL10_1g34871|XBmRNA65898|	1.0657	1.98313	0.247401
gnl|XBXL10_1g35876|XBmRNA67781|	0.492134	4.64299	0.361704
gnl|XBXL10_1g10758|XBmRNA20243|	-0.047955	1.98593	0.882137
gnl|XBXL10_1g4928|XBmRNA9217|	-0.526163	0.626716	0.400216
gnl|XBXL10_1g42662|XBmRNA80209|	0.721541	0.719566	0.463514
gnl|XBXL10_1g2070|XBmRNA3783|	0.495291	-0.139846	0.920193
gnl|XBXL10_1g30252|XBmRNA56956|	-0.0438294	2.94042	0.887542
gnl|XBXL10_1g9274|XBXL10_1g9274|	0.695374	0.381263	0.446361
gnl|XBXL10_1g8966|XBmRNA16677|	5.98159	-2.5093	0.11649
gnl|XBXL10_1g32392|XBmRNA61115|	0.960064	0.170336	0.375626
gnl|XBXL10_1g10089|XBmRNA18852|	0.736356	3.04962	0.369705
gnl|XBXL10_1g815|XBmRNA1181|	-0.518205	3.9229	0.325506
gnl|XBXL10_1g31301|XBmRNA59203|	0.320568	1.53572	0.652209
gnl|XBXL10_1g4460|XBmRNA8293|	0.40955	-1.47139	0.805412
gnl|XBXL10_1g32546|XBmRNA61400|	-0.0437364	1.37087	0.890505
gnl|XBXL10_1g6566|XBmRNA12299|	-0.216709	-0.489578	0.760932
gnl|XBXL10_1g10668|XBmRNA20041|	-1.12007	-3.9419	0.57572
gnl|XBXL10_1g8007|XBmRNA15141|	0.152611	-1.35593	1
gnl|XBXL10_1g34625|XBmRNA65423|	-0.141367	2.58304	0.760521
gnl|XBXL10_1g38013|XBmRNA71859|	0.232874	-2.57534	1
gnl|XBXL10_1g605|XBmRNA670|	-0.0546989	1.52493	0.872675
gnl|XBXL10_1g39443|XBmRNA74339|	0.145252	2.56696	0.859586
gnl|XBXL10_1g10760|XBmRNA20247|	-0.952519	-4.31715	0.782949
gnl|XBXL10_1g42722|XBmRNA80320|	-0.398756	0.829265	0.551634
gnl|XBXL10_1g22535|XBmRNA42009|	0.986923	-1.88989	0.745234
gnl|XBXL10_1g1634|XBmRNA2903|	0.201042	-3.48639	1
gnl|XBXL10_1g8430|XBmRNA15958|	0.646017	2.75162	0.398688
gnl|XBXL10_1g30057|XBmRNA56597|	-0.165172	2.50045	0.703852
gnl|XBXL10_1g5748|XBmRNA10745|	-0.0462114	1.0651	0.889703
gnl|XBXL10_1g22534|XBmRNA42008|	-0.0289267	-0.375315	0.90743
gnl|XBXL10_1g27265|XBmRNA51063|	0.147004	5.5116	0.779629
gnl|XBXL10_1g13205|XBmRNA25017|	2.03668	-1.61621	0.396174
gnl|XBXL10_1g27310|XBmRNA51165|	0.392053	2.42432	0.611694
gnl|XBXL10_1g29076|XBmRNA54682|	0.210347	6.10613	0.69547
gnl|XBXL10_1g37811|XBmRNA71475|	-2.02303	-3.69459	0.302933
gnl|XBXL10_1g29226|XBmRNA54931|	-0.626404	4.50724	0.240151
gnl|XBXL10_1g43880|XBmRNA82591|	-0.563416	1.03834	0.3773
gnl|XBXL10_1g42158|XBmRNA79255|	0.696369	-1.19355	0.865468
MF2
Transcript_ID	logFC	logCPM	PValue
gnl|XBXL10_1g40425|XBmRNA76025|	-0.21883	-0.251599	0.779337
gnl|XBXL10_1g41173|XBmRNA77706|	0.204089	3.67309	0.532421
gnl|XBXL10_1g3800|XBmRNA6943|	0.0908914	1.20086	0.867674
gnl|XBXL10_1g8117|XBmRNA15358|	-3.86888	0.223322	0.00294079
gnl|XBXL10_1g2154|XBmRNA3956|	0.279472	0.892763	0.507907
gnl|XBXL10_1g38893|XBmRNA73412|	1.05463	-2.83821	0.386924
gnl|XBXL10_1g29128|XBmRNA54767|	-0.22839	-0.250815	0.711182
gnl|XBXL10_1g13810|XBmRNA26237|	-0.0606363	5.39323	0.900391
gnl|XBXL10_1g26280|XBmRNA49114|	-1.02625	-0.306092	0.30791
gnl|XBXL10_1g6054|XBmRNA11308|	0.150374	5.86348	0.781122
gnl|XBXL10_1g25243|XBmRNA47115|	0.37697	0.0634616	0.489995
gnl|XBXL10_1g35158|XBmRNA66382|	1.48047	-4.30927	1
gnl|XBXL10_1g43291|XBmRNA81384|	0.633089	-1.26294	0.538559
gnl|XBXL10_1g15286|XBmRNA28541|	-0.160331	3.46001	0.675048
gnl|XBXL10_1g3639|XBmRNA6639|	0.260035	0.649784	0.595986
gnl|XBXL10_1g37293|XBmRNA70387|	0.897736	5.55619	0.0779329
gnl|XBXL10_1g11002|XBmRNA20680|	0.637593	0.14241	0.41109
gnl|XBXL10_1g22028|XBmRNA40940|	0.403495	1.0122	0.654267
gnl|XBXL10_1g8118|XBmRNA15359|	-2.10947	-0.904752	0.0481699
gnl|XBXL10_1g30377|XBmRNA57226|	7.56947	-1.37019	0.0920085
gnl|XBXL10_1g24554|XBmRNA45907|	-0.135292	1.80344	0.863056
gnl|XBXL10_1g39526|XBmRNA74501|	0.289471	0.199194	0.781681
gnl|XBXL10_1g33473|XBmRNA63167|	0.0232875	0.388269	0.994709
gnl|XBXL10_1g37486|XBmRNA70768|	-0.599499	1.88223	0.380703
gnl|XBXL10_1g4848|XBmRNA9074|	-1.8128	-4.32129	0.75
gnl|XBXL10_1g19698|XBmRNA36438|	0.0850211	1.371	0.871917
gnl|XBXL10_1g3211|XBmRNA5818|	0.381919	1.25621	0.52797
gnl|XBXL10_1g25047|XBmRNA46727|	-0.22631	-1.65544	0.799338
gnl|XBXL10_1g7278|XBmRNA13700|	0.294583	3.50172	0.570145
gnl|XBXL10_1g10675|XBmRNA20057|	0.0366204	-2.75704	1
gnl|XBXL10_1g34871|XBmRNA65898|	1.11399	2.41815	0.0480968
gnl|XBXL10_1g35876|XBmRNA67781|	0.534791	5.13929	0.307087
gnl|XBXL10_1g10758|XBmRNA20243|	-0.953975	1.93837	0.0583573
gnl|XBXL10_1g4928|XBmRNA9217|	0.383734	0.359069	0.464464
gnl|XBXL10_1g42662|XBmRNA80209|	-0.0393704	1.068	0.930051
gnl|XBXL10_1g2070|XBmRNA3783|	-1.98168	-0.830893	0.163954
gnl|XBXL10_1g30252|XBmRNA56956|	0.411386	3.6122	0.239301
gnl|XBXL10_1g9274|XBXL10_1g9274|	-0.143062	0.520328	0.825636
gnl|XBXL10_1g25046|XBmRNA46726|	4.11765	-3.67176	0.414888
gnl|XBXL10_1g8966|XBmRNA16677|	3.92725	-3.70099	0.418878
gnl|XBXL10_1g32392|XBmRNA61115|	-0.162407	1.42355	0.719663
gnl|XBXL10_1g10089|XBmRNA18852|	0.406113	3.54128	0.378648
gnl|XBXL10_1g815|XBmRNA1181|	-0.222497	2.78694	0.615889
gnl|XBXL10_1g31301|XBmRNA59203|	0.154993	2.47716	0.75363
gnl|XBXL10_1g4460|XBmRNA8293|	-0.534777	-1.15113	0.424801
gnl|XBXL10_1g32546|XBmRNA61400|	0.270401	1.59641	0.646528
gnl|XBXL10_1g6566|XBmRNA12299|	-1.31742	-1.58723	0.172919
gnl|XBXL10_1g10668|XBmRNA20041|	0.547873	-3.35641	0.800168
gnl|XBXL10_1g8007|XBmRNA15141|	-0.277297	0.343569	0.787998
gnl|XBXL10_1g34625|XBmRNA65423|	0.471026	2.90364	0.389014
gnl|XBXL10_1g38013|XBmRNA71859|	-2.38802	-3.40259	0.248749
gnl|XBXL10_1g605|XBmRNA670|	0.0967365	1.96018	0.855938
gnl|XBXL10_1g39443|XBmRNA74339|	0.0208661	2.07692	0.99304
gnl|XBXL10_1g10760|XBmRNA20247|	-0.446477	-0.228404	0.710533
gnl|XBXL10_1g42722|XBmRNA80320|	0.948112	0.397911	0.281357
gnl|XBXL10_1g22535|XBmRNA42009|	0.655152	-2.16089	0.776302
gnl|XBXL10_1g1634|XBmRNA2903|	0.164577	-2.55545	0.912899
gnl|XBXL10_1g8430|XBmRNA15958|	0.466522	2.96532	0.311595
gnl|XBXL10_1g23152|XBmRNA43122|	0.112143	-2.23952	1
gnl|XBXL10_1g30057|XBmRNA56597|	-0.262476	3.27463	0.440131
gnl|XBXL10_1g24241|XBmRNA45394|	1.021	-3.35456	0.750061
gnl|XBXL10_1g5748|XBmRNA10745|	-0.160019	1.08252	0.729765
gnl|XBXL10_1g22534|XBmRNA42008|	0.353594	-0.476679	0.548391
gnl|XBXL10_1g27265|XBmRNA51063|	-0.0243008	5.68083	0.924175
gnl|XBXL10_1g13205|XBmRNA25017|	-5.02064	-3.57706	0.053347
gnl|XBXL10_1g27310|XBmRNA51165|	0.267038	1.53052	0.608575
gnl|XBXL10_1g29076|XBmRNA54682|	0.161832	6.22592	0.621757
gnl|XBXL10_1g37811|XBmRNA71475|	0.93959	-3.34803	0.710683
gnl|XBXL10_1g29226|XBmRNA54931|	-0.401987	4.806	0.196048
gnl|XBXL10_1g43880|XBmRNA82591|	0.357351	1.38741	0.478576
gnl|XBXL10_1g42158|XBmRNA79255|	0.599691	-1.1315	0.522906
MF3
Transcript_ID	logFC	logCPM	PValue
gnl|XBXL10_1g40425|XBmRNA76025|	-0.340003	-0.341493	0.629334
gnl|XBXL10_1g41173|XBmRNA77706|	-0.00372011	3.73311	0.986586
gnl|XBXL10_1g3800|XBmRNA6943|	-0.0312143	2.06189	0.931635
gnl|XBXL10_1g8117|XBmRNA15358|	-0.34152	1.15473	0.78973
gnl|XBXL10_1g2154|XBmRNA3956|	0.0649377	1.18228	0.873761
gnl|XBXL10_1g38893|XBmRNA73412|	0.26572	-2.63075	0.846535
gnl|XBXL10_1g29128|XBmRNA54767|	0.226784	0.139655	0.668853
gnl|XBXL10_1g13810|XBmRNA26237|	-0.626113	5.537	0.186883
gnl|XBXL10_1g26280|XBmRNA49114|	0.0684051	0.395267	0.948907
gnl|XBXL10_1g6054|XBmRNA11308|	-0.4242	6.36595	0.0736962
gnl|XBXL10_1g25243|XBmRNA47115|	-0.205059	0.479678	0.620668
gnl|XBXL10_1g35158|XBmRNA66382|	-2.68182	-2.31902	0.0259301
gnl|XBXL10_1g43291|XBmRNA81384|	-0.733588	-0.476161	0.288763
gnl|XBXL10_1g15286|XBmRNA28541|	-0.459152	3.64938	0.138904
gnl|XBXL10_1g3639|XBmRNA6639|	0.0513451	0.98104	0.891529
gnl|XBXL10_1g37293|XBmRNA70387|	0.142513	5.13277	0.61346
gnl|XBXL10_1g11002|XBmRNA20680|	-0.655458	0.542838	0.260704
gnl|XBXL10_1g22028|XBmRNA40940|	-0.318721	0.65028	0.473114
gnl|XBXL10_1g8118|XBmRNA15359|	-3.70613	-3.55618	0.104775
gnl|XBXL10_1g30377|XBmRNA57226|	1.11216	-2.26403	0.563199
gnl|XBXL10_1g24554|XBmRNA45907|	-0.0905519	1.70665	0.853399
gnl|XBXL10_1g39526|XBmRNA74501|	0.0287992	0.581787	0.951592
gnl|XBXL10_1g33473|XBmRNA63167|	0.0662925	0.827294	0.858429
gnl|XBXL10_1g37486|XBmRNA70768|	-0.653367	2.28696	0.144634
gnl|XBXL10_1g4848|XBmRNA9074|	0.303909	-3.77615	1
gnl|XBXL10_1g26060|XBmRNA48766|	-0.917601	-3.36047	0.593531
gnl|XBXL10_1g19698|XBmRNA36438|	0.0442739	1.83559	0.91278
gnl|XBXL10_1g3211|XBmRNA5818|	0.0836849	1.57836	0.810346
gnl|XBXL10_1g25047|XBmRNA46727|	0.30992	-1.47138	0.72144
gnl|XBXL10_1g7278|XBmRNA13700|	0.149335	3.30108	0.666927
gnl|XBXL10_1g10675|XBmRNA20057|	0.446475	-1.82868	0.776653
gnl|XBXL10_1g34871|XBmRNA65898|	0.0909244	2.52907	0.772874
gnl|XBXL10_1g35876|XBmRNA67781|	0.0120255	4.55391	0.95818
gnl|XBXL10_1g10758|XBmRNA20243|	0.741104	2.60855	0.157709
gnl|XBXL10_1g4928|XBmRNA9217|	-0.585302	0.480945	0.167638
gnl|XBXL10_1g42662|XBmRNA80209|	-0.208442	1.46697	0.586362
gnl|XBXL10_1g2070|XBmRNA3783|	-1.33999	-0.648828	0.0475325
gnl|XBXL10_1g30252|XBmRNA56956|	-0.239481	3.67775	0.339346
gnl|XBXL10_1g9274|XBXL10_1g9274|	-0.767455	0.855903	0.216266
gnl|XBXL10_1g8966|XBmRNA16677|	-0.110368	-2.71015	0.961568
gnl|XBXL10_1g32392|XBmRNA61115|	0.0939124	1.6815	0.750422
gnl|XBXL10_1g10089|XBmRNA18852|	-0.0429301	3.56971	0.900253
gnl|XBXL10_1g815|XBmRNA1181|	0.260979	4.15766	0.340848
gnl|XBXL10_1g31301|XBmRNA59203|	0.178598	2.83408	0.490841
gnl|XBXL10_1g4460|XBmRNA8293|	0.613745	-0.886852	0.25519
gnl|XBXL10_1g32546|XBmRNA61400|	-0.561034	1.92999	0.171116
gnl|XBXL10_1g6566|XBmRNA12299|	-0.368498	-0.755627	0.661654
gnl|XBXL10_1g10668|XBmRNA20041|	2.52454	-3.23988	0.0178159
gnl|XBXL10_1g8007|XBmRNA15141|	-0.374615	0.153824	0.502349
gnl|XBXL10_1g34625|XBmRNA65423|	-0.685709	3.2858	0.147267
gnl|XBXL10_1g38013|XBmRNA71859|	-1.90459	-1.38931	0.0565917
gnl|XBXL10_1g605|XBmRNA670|	0.155267	2.11402	0.55275
gnl|XBXL10_1g39443|XBmRNA74339|	-0.327625	2.47449	0.308207
gnl|XBXL10_1g10760|XBmRNA20247|	0.668612	-3.01865	0.861363
gnl|XBXL10_1g42722|XBmRNA80320|	-0.0812002	0.93599	0.837336
gnl|XBXL10_1g22535|XBmRNA42009|	-1.26261	-1.69712	0.216506
gnl|XBXL10_1g1634|XBmRNA2903|	0.995773	-2.74876	0.458024
gnl|XBXL10_1g8430|XBmRNA15958|	-0.26289	3.21407	0.365223
gnl|XBXL10_1g23152|XBmRNA43122|	1.96739	-3.20233	0.353478
gnl|XBXL10_1g30057|XBmRNA56597|	0.196833	3.31031	0.393383
gnl|XBXL10_1g24241|XBmRNA45394|	-2.03952	-2.7515	0.12071
gnl|XBXL10_1g5748|XBmRNA10745|	-0.333711	1.44394	0.285236
gnl|XBXL10_1g22534|XBmRNA42008|	0.840053	-0.276762	0.0645474
gnl|XBXL10_1g27265|XBmRNA51063|	-0.107057	6.30858	0.6434
gnl|XBXL10_1g13205|XBmRNA25017|	-3.77577	-2.44565	0.039183
gnl|XBXL10_1g27310|XBmRNA51165|	0.0279222	1.71495	0.940023
gnl|XBXL10_1g29076|XBmRNA54682|	-0.16162	6.60579	0.458195
gnl|XBXL10_1g37811|XBmRNA71475|	0.530433	-3.16554	0.780195
gnl|XBXL10_1g29226|XBmRNA54931|	0.216772	4.32046	0.432815
gnl|XBXL10_1g43880|XBmRNA82591|	0.331132	1.58463	0.252627
gnl|XBXL10_1g42158|XBmRNA79255|	0.0754878	-1.17496	0.93629
wtko_Kallisto_EdgeR_dmw
Transcript_ID	logFC	logCPM	PValue
gnl|XBXL10_1g10668|XBmRNA20041|	1.712	-2.71703	0.0410263
gnl|XBXL10_1g35158|XBmRNA66382|	-0.939061	-4.14292	1
gnl|XBXL10_1g42158|XBmRNA79255|	1.08958	-0.597171	0.187552
gnl|XBXL10_1g3639|XBmRNA6639|	-0.363621	0.492478	0.492124
gnl|XBXL10_1g24241|XBmRNA45394|	2.22355	-3.85666	0.14973
gnl|XBXL10_1g22028|XBmRNA40940|	0.0109929	1.0089	0.988484
gnl|XBXL10_1g22534|XBmRNA42008|	0.14427	-0.165314	0.76087
gnl|XBXL10_1g32392|XBmRNA61115|	0.864471	1.41003	0.124159
gnl|XBXL10_1g8118|XBmRNA15359|	-0.269093	-1.53685	0.874382
gnl|XBXL10_1g8117|XBmRNA15358|	1.95246	-0.92872	0.00713464
gnl|XBXL10_1g5748|XBmRNA10745|	0.179853	1.03275	0.674733
gnl|XBXL10_1g4848|XBmRNA9074|	-1.18227	-3.76497	0.554631
gnl|XBXL10_1g40425|XBmRNA76025|	-0.513827	-0.4074	0.610266
gnl|XBXL10_1g38013|XBmRNA71859|	0.277284	-2.9683	0.911906
gnl|XBXL10_1g27310|XBmRNA51165|	0.639522	1.16006	0.204409
gnl|XBXL10_1g815|XBmRNA1181|	0.262198	2.90503	0.369344
gnl|XBXL10_1g34871|XBmRNA65898|	0.667752	2.29401	0.114749
gnl|XBXL10_1g33473|XBmRNA63167|	0.343629	0.654078	0.467308
gnl|XBXL10_1g10760|XBmRNA20247|	-1.87462	-1.78238	0.299292
gnl|XBXL10_1g42662|XBmRNA80209|	1.19471	0.731723	0.0665748
gnl|XBXL10_1g34625|XBmRNA65423|	-0.884743	3.02543	0.0696722
gnl|XBXL10_1g25046|XBmRNA46726|	1.74291	-4.2091	0.571502
gnl|XBXL10_1g7278|XBmRNA13700|	0.776688	3.53232	0.0225182
gnl|XBXL10_1g31301|XBmRNA59203|	0.399019	2.15547	0.329243
gnl|XBXL10_1g8007|XBmRNA15141|	-0.348525	-0.542376	0.699398
gnl|XBXL10_1g29076|XBmRNA54682|	0.295376	6.45051	0.248457
gnl|XBXL10_1g3211|XBmRNA5818|	0.2396	1.05893	0.626906
gnl|XBXL10_1g30057|XBmRNA56597|	0.224259	3.42106	0.500827
gnl|XBXL10_1g42722|XBmRNA80320|	0.0105656	0.863573	0.988113
gnl|XBXL10_1g30252|XBmRNA56956|	0.286129	4.15356	0.390117
gnl|XBXL10_1g25047|XBmRNA46727|	-0.447415	-1.1749	0.647404
gnl|XBXL10_1g1634|XBmRNA2903|	-1.16088	-3.60036	0.360046
gnl|XBXL10_1g9274|XBXL10_1g9274|	-2.12012	1.25173	0.00490904
gnl|XBXL10_1g35876|XBmRNA67781|	0.360515	4.99688	0.183118
gnl|XBXL10_1g10758|XBmRNA20243|	0.0813515	1.70007	0.784057
gnl|XBXL10_1g4928|XBmRNA9217|	0.444158	0.87049	0.225312
gnl|XBXL10_1g2070|XBmRNA3783|	-1.29873	1.93219	0.07614
gnl|XBXL10_1g2154|XBmRNA3956|	-0.00914819	1.47828	0.986557
gnl|XBXL10_1g13810|XBmRNA26237|	-1.33405	5.14589	0.0900975
gnl|XBXL10_1g3800|XBmRNA6943|	0.0968723	1.30001	0.800752
gnl|XBXL10_1g6054|XBmRNA11308|	0.134174	6.58278	0.781628
gnl|XBXL10_1g23152|XBmRNA43122|	1.21201	-2.86768	0.467822
gnl|XBXL10_1g6566|XBmRNA12299|	-1.04329	-0.514459	0.321492
gnl|XBXL10_1g43291|XBmRNA81384|	-0.531593	-1.48646	0.605719
gnl|XBXL10_1g37811|XBmRNA71475|	1.20132	-3.55755	0.470847
gnl|XBXL10_1g30377|XBmRNA57226|	4.9424	-3.39704	0.0742277
gnl|XBXL10_1g13205|XBmRNA25017|	0.875202	-2.45867	0.522741
gnl|XBXL10_1g8430|XBmRNA15958|	-0.0615435	3.10594	0.808101
gnl|XBXL10_1g10675|XBmRNA20057|	1.00449	-3.41063	0.731452
gnl|XBXL10_1g605|XBmRNA670|	0.273107	2.48626	0.366086
gnl|XBXL10_1g26060|XBmRNA48766|	3.06838	-4.02427	0.191663
gnl|XBXL10_1g25243|XBmRNA47115|	-0.0704948	0.174667	0.890139
gnl|XBXL10_1g39526|XBmRNA74501|	-0.650477	0.471257	0.389438
gnl|XBXL10_1g37293|XBmRNA70387|	0.448673	5.34677	0.148352
gnl|XBXL10_1g26280|XBmRNA49114|	0.20987	-0.019282	0.788538
gnl|XBXL10_1g10089|XBmRNA18852|	0.417602	3.63743	0.241099
gnl|XBXL10_1g24554|XBmRNA45907|	0.500608	1.81886	0.305673
gnl|XBXL10_1g37486|XBmRNA70768|	-0.190856	1.52704	0.726156
gnl|XBXL10_1g29226|XBmRNA54931|	-0.355819	4.19456	0.221361
gnl|XBXL10_1g29128|XBmRNA54767|	-0.153698	-0.254812	0.78339
gnl|XBXL10_1g32546|XBmRNA61400|	0.269753	1.74125	0.536923
gnl|XBXL10_1g39443|XBmRNA74339|	0.961979	2.3564	0.0134374
gnl|XBXL10_1g15286|XBmRNA28541|	-0.656871	3.8577	0.100931
gnl|XBXL10_1g8966|XBmRNA16677|	0.127977	-3.31701	1
gnl|XBXL10_1g38893|XBmRNA73412|	1.3394	-2.74445	0.11374
gnl|XBXL10_1g22535|XBmRNA42009|	-0.521154	-3.1306	0.694981
gnl|XBXL10_1g4460|XBmRNA8293|	0.0672067	-0.829418	0.898111
gnl|XBXL10_1g43880|XBmRNA82591|	-0.0640243	1.58661	0.860717
gnl|XBXL10_1g11002|XBmRNA20680|	-0.596571	0.322658	0.278865
gnl|XBXL10_1g19698|XBmRNA36438|	0.604488	1.22449	0.208764
gnl|XBXL10_1g27265|XBmRNA51063|	0.0844578	5.93969	0.772381
gnl|XBXL10_1g41173|XBmRNA77706|	0.591775	3.4248	0.057017
wtko_Kallisto_EdgeR_scanw
Transcript_ID	logFC	logCPM	PValue
gnl|XBXL10_1g8007|XBmRNA15141|	-0.160818	0.890501	0.791437
gnl|XBXL10_1g26060|XBmRNA48766|	-0.8971	-3.48936	0.75405
gnl|XBXL10_1g2070|XBmRNA3783|	1.02441	-0.357088	0.212594
gnl|XBXL10_1g32546|XBmRNA61400|	0.0397878	2.31941	0.916495
gnl|XBXL10_1g5748|XBmRNA10745|	-0.757359	1.32621	0.0431364
gnl|XBXL10_1g25047|XBmRNA46727|	0.117677	-0.488794	0.84889
gnl|XBXL10_1g42158|XBmRNA79255|	0.871848	-0.917907	0.409537
gnl|XBXL10_1g1634|XBmRNA2903|	-1.0842	-2.737	0.242322
gnl|XBXL10_1g8966|XBmRNA16677|	-4.40087	-2.9604	0.00731527
gnl|XBXL10_1g3211|XBmRNA5818|	-0.445191	1.44716	0.305266
gnl|XBXL10_1g22534|XBmRNA42008|	-0.126497	-0.057988	0.802314
gnl|XBXL10_1g3639|XBmRNA6639|	0.0583345	1.35024	0.88445
gnl|XBXL10_1g10668|XBmRNA20041|	-1.41923	-3.1792	0.167442
gnl|XBXL10_1g32392|XBmRNA61115|	1.20318	2.22458	0.00419774
gnl|XBXL10_1g6566|XBmRNA12299|	-0.431666	-0.633533	0.505967
gnl|XBXL10_1g25243|XBmRNA47115|	-0.420083	0.440869	0.306535
gnl|XBXL10_1g39526|XBmRNA74501|	0.49874	0.818362	0.310956
gnl|XBXL10_1g29128|XBmRNA54767|	-0.15626	-0.0541899	0.723381
gnl|XBXL10_1g26280|XBmRNA49114|	0.307545	0.720189	0.571889
gnl|XBXL10_1g35158|XBmRNA66382|	3.78812	-2.42966	0.0955806
gnl|XBXL10_1g41173|XBmRNA77706|	-0.12572	3.94943	0.618318
gnl|XBXL10_1g34871|XBmRNA65898|	-0.0387664	3.01921	0.89658
gnl|XBXL10_1g38013|XBmRNA71859|	0.912599	-1.18924	0.458021
gnl|XBXL10_1g35876|XBmRNA67781|	-0.100805	4.61411	0.729778
gnl|XBXL10_1g4928|XBmRNA9217|	-0.0057056	0.31052	0.989633
gnl|XBXL10_1g15286|XBmRNA28541|	-0.396989	3.59264	0.167951
gnl|XBXL10_1g11002|XBmRNA20680|	-0.509822	0.448854	0.248553
gnl|XBXL10_1g22535|XBmRNA42009|	0.336752	-1.78231	0.775242
gnl|XBXL10_1g30377|XBmRNA57226|	-2.72891	-2.90432	0.0274232
gnl|XBXL10_1g4848|XBmRNA9074|	-1.13624	-3.61053	0.542785
gnl|XBXL10_1g27265|XBmRNA51063|	0.289179	6.56799	0.285335
gnl|XBXL10_1g29226|XBmRNA54931|	0.063266	4.45728	0.814534
gnl|XBXL10_1g8117|XBmRNA15358|	-0.537364	1.53474	0.644884
gnl|XBXL10_1g10089|XBmRNA18852|	0.124624	3.29388	0.801519
gnl|XBXL10_1g37811|XBmRNA71475|	0.57642	-3.44422	0.877979
gnl|XBXL10_1g8118|XBmRNA15359|	2.31885	-3.04043	0.278879
gnl|XBXL10_1g27310|XBmRNA51165|	-0.249696	1.2057	0.628463
gnl|XBXL10_1g23152|XBmRNA43122|	1.72363	-2.65498	0.396231
gnl|XBXL10_1g30057|XBmRNA56597|	0.485143	3.62138	0.0863901
gnl|XBXL10_1g4460|XBmRNA8293|	0.105551	-0.905843	0.895758
gnl|XBXL10_1g30252|XBmRNA56956|	0.311987	4.06173	0.297126
gnl|XBXL10_1g3800|XBmRNA6943|	-0.654249	1.88757	0.0427171
gnl|XBXL10_1g19698|XBmRNA36438|	-0.150315	1.66376	0.66194
gnl|XBXL10_1g8430|XBmRNA15958|	-0.104888	2.92353	0.737928
gnl|XBXL10_1g13205|XBmRNA25017|	-1.76744	-2.40714	0.142295
gnl|XBXL10_1g24241|XBmRNA45394|	4.07819	-2.26853	0.00252849
gnl|XBXL10_1g34625|XBmRNA65423|	0.0452191	3.36123	0.906476
gnl|XBXL10_1g815|XBmRNA1181|	-0.183078	4.39149	0.584364
gnl|XBXL10_1g13810|XBmRNA26237|	-0.673172	4.89837	0.11003
gnl|XBXL10_1g42662|XBmRNA80209|	-0.507431	1.57735	0.29153
gnl|XBXL10_1g37293|XBmRNA70387|	-0.0405285	4.92564	0.908137
gnl|XBXL10_1g37486|XBmRNA70768|	-1.28927	3.02022	0.0260192
gnl|XBXL10_1g10675|XBmRNA20057|	-0.666052	-2.50427	0.600521
gnl|XBXL10_1g31301|XBmRNA59203|	0.181634	2.74242	0.568933
gnl|XBXL10_1g38893|XBmRNA73412|	-1.78993	-2.6674	0.0654761
gnl|XBXL10_1g6054|XBmRNA11308|	-0.658051	6.02622	0.0587813
gnl|XBXL10_1g9274|XBXL10_1g9274|	-0.732785	1.26005	0.0658252
gnl|XBXL10_1g7278|XBmRNA13700|	0.0617147	3.11088	0.925071
gnl|XBXL10_1g42722|XBmRNA80320|	0.639828	1.006	0.218093
gnl|XBXL10_1g2154|XBmRNA3956|	-0.327702	1.27543	0.371706
gnl|XBXL10_1g10758|XBmRNA20243|	-1.51051	1.56462	0.0213538
gnl|XBXL10_1g29076|XBmRNA54682|	0.217125	6.868	0.418759
gnl|XBXL10_1g605|XBmRNA670|	0.169091	2.8337	0.565604
gnl|XBXL10_1g22028|XBmRNA40940|	-0.35622	0.752188	0.453004
gnl|XBXL10_1g40425|XBmRNA76025|	-0.213964	0.318929	0.731926
gnl|XBXL10_1g43880|XBmRNA82591|	-0.105917	1.91375	0.741334
gnl|XBXL10_1g24554|XBmRNA45907|	0.548256	2.24264	0.226652
gnl|XBXL10_1g33473|XBmRNA63167|	0.46151	1.04592	0.276852
gnl|XBXL10_1g39443|XBmRNA74339|	-0.209555	2.14673	0.614783
gnl|XBXL10_1g43291|XBmRNA81384|	0.782099	-0.588635	0.233465
wtko_Kallisto_EdgeR_ccdc69w
Transcript_ID	logFC	logCPM	PValue
gnl|XBXL10_1g42722|XBmRNA80320|	-0.426231	1.06437	0.496134
gnl|XBXL10_1g6566|XBmRNA12299|	0.148166	0.0137395	0.891284
gnl|XBXL10_1g24554|XBmRNA45907|	1.1879	1.6976	0.11469
gnl|XBXL10_1g3800|XBmRNA6943|	-0.612173	1.83133	0.205768
gnl|XBXL10_1g29226|XBmRNA54931|	-0.0583783	5.15969	0.851772
gnl|XBXL10_1g37811|XBmRNA71475|	1.25009	-2.06813	0.695048
gnl|XBXL10_1g605|XBmRNA670|	-0.274894	1.62335	0.535159
gnl|XBXL10_1g27265|XBmRNA51063|	0.0932128	5.72808	0.825012
gnl|XBXL10_1g8117|XBmRNA15358|	1.58412	1.78041	0.311289
gnl|XBXL10_1g10089|XBmRNA18852|	-0.394196	2.44709	0.433742
gnl|XBXL10_1g38893|XBmRNA73412|	-0.611299	-3.24971	0.649831
gnl|XBXL10_1g34625|XBmRNA65423|	0.900406	3.66157	0.0423517
gnl|XBXL10_1g15286|XBmRNA28541|	0.282371	4.23851	0.451518
gnl|XBXL10_1g8966|XBmRNA16677|	2.60318	-4.14549	0.892602
gnl|XBXL10_1g26060|XBmRNA48766|	2.24924	-4.22075	1
gnl|XBXL10_1g10758|XBmRNA20243|	-0.462847	1.95528	0.415164
gnl|XBXL10_1g25243|XBmRNA47115|	-0.273256	0.279117	0.609882
gnl|XBXL10_1g37293|XBmRNA70387|	-0.699395	4.08147	0.104769
gnl|XBXL10_1g30377|XBmRNA57226|	-0.997483	-3.56474	0.544259
gnl|XBXL10_1g39526|XBmRNA74501|	-0.678288	-0.594686	0.423733
gnl|XBXL10_1g8007|XBmRNA15141|	1.84573	0.229068	0.0117822
gnl|XBXL10_1g37486|XBmRNA70768|	-0.262101	4.77703	0.709411
gnl|XBXL10_1g10668|XBmRNA20041|	0.00171652	-3.50325	0.935321
gnl|XBXL10_1g1634|XBmRNA2903|	0.84065	-3.0124	0.796947
gnl|XBXL10_1g31301|XBmRNA59203|	0.569729	1.98628	0.308275
gnl|XBXL10_1g5748|XBmRNA10745|	-0.177621	1.22853	0.748516
gnl|XBXL10_1g32392|XBmRNA61115|	0.637271	0.159312	0.418989
gnl|XBXL10_1g2154|XBmRNA3956|	0.577581	1.17289	0.288258
gnl|XBXL10_1g41173|XBmRNA77706|	0.509266	3.79992	0.208519
gnl|XBXL10_1g6054|XBmRNA11308|	1.12513	5.7039	0.0121908
gnl|XBXL10_1g29076|XBmRNA54682|	0.0291496	6.22495	0.969021
gnl|XBXL10_1g22534|XBmRNA42008|	-0.245348	-0.277504	0.692839
gnl|XBXL10_1g43880|XBmRNA82591|	-0.291017	1.47716	0.510587
gnl|XBXL10_1g2070|XBmRNA3783|	1.00056	0.529933	0.719738
gnl|XBXL10_1g10675|XBmRNA20057|	0.593832	-2.33587	0.906238
gnl|XBXL10_1g8118|XBmRNA15359|	4.33102	-1.90478	0.261377
gnl|XBXL10_1g35158|XBmRNA66382|	-2.69335	-4.35769	0.5
gnl|XBXL10_1g38013|XBmRNA71859|	-2.67233	-3.4449	0.185943
gnl|XBXL10_1g8430|XBmRNA15958|	-0.466603	2.17347	0.322443
gnl|XBXL10_1g22028|XBmRNA40940|	0.485188	0.838482	0.473358
gnl|XBXL10_1g22535|XBmRNA42009|	1.13428	-1.57091	0.692016
gnl|XBXL10_1g39443|XBmRNA74339|	0.305735	2.94566	0.574734
gnl|XBXL10_1g23152|XBmRNA43122|	4.48578	-3.45428	0.585208
gnl|XBXL10_1g29128|XBmRNA54767|	-0.835792	0.633026	0.145201
gnl|XBXL10_1g24241|XBmRNA45394|	3.76775	-3.77476	0.871117
gnl|XBXL10_1g43291|XBmRNA81384|	4.95503	-3.15367	0.41718
gnl|XBXL10_1g33473|XBmRNA63167|	0.144524	0.6597	0.904432
gnl|XBXL10_1g32546|XBmRNA61400|	0.122839	1.75521	0.913196
gnl|XBXL10_1g42662|XBmRNA80209|	0.785816	1.02524	0.221626
gnl|XBXL10_1g3639|XBmRNA6639|	0.377691	0.485807	0.65715
gnl|XBXL10_1g25047|XBmRNA46727|	-2.35742	-0.671783	0.0306673
gnl|XBXL10_1g11002|XBmRNA20680|	-2.05987	-0.179613	0.0283523
gnl|XBXL10_1g4460|XBmRNA8293|	0.402552	-1.24623	0.805782
gnl|XBXL10_1g13205|XBmRNA25017|	2.20095	-1.24152	0.508835
gnl|XBXL10_1g19698|XBmRNA36438|	1.12211	2.02761	0.0653319
gnl|XBXL10_1g34871|XBmRNA65898|	1.19741	2.3512	0.0602948
gnl|XBXL10_1g40425|XBmRNA76025|	0.731751	0.0936689	0.791527
gnl|XBXL10_1g10760|XBmRNA20247|	0.722628	-3.95074	1
gnl|XBXL10_1g3211|XBmRNA5818|	0.206642	1.30641	0.902057
gnl|XBXL10_1g30057|XBmRNA56597|	-0.259796	2.69005	0.48031
gnl|XBXL10_1g27310|XBmRNA51165|	-0.911754	1.76971	0.14113
gnl|XBXL10_1g7278|XBmRNA13700|	-0.579911	2.12426	0.219
gnl|XBXL10_1g30252|XBmRNA56956|	-0.0125161	3.22018	0.94352
gnl|XBXL10_1g42158|XBmRNA79255|	0.023837	-1.45219	1
gnl|XBXL10_1g815|XBmRNA1181|	-0.83067	3.98549	0.0895297
gnl|XBXL10_1g9274|XBXL10_1g9274|	1.42812	1.25189	0.0705849
gnl|XBXL10_1g35876|XBmRNA67781|	-0.313486	4.28771	0.388999
gnl|XBXL10_1g4928|XBmRNA9217|	-0.334935	1.00948	0.54625
gnl|XBXL10_1g13810|XBmRNA26237|	1.04426	6.2907	0.0239178
gnl|XBXL10_1g26280|XBmRNA49114|	1.41612	0.208205	0.169207
